# Supplementary material for: Double stranded DNA breaks and genome editing trigger loss of ribosomal protein RPS27A
Source: FEBS J. 2022 Jan 10;289(11):3101–14. doi: 10.1111/febs.16321 (PMC9295824; doi:10.1111/febs.16321)
Supplement: Supplementary file 1 — Fig. S1. Genome editing initiates a translational response that precedes changes in transcript abundance. Table S1. Ribosome Profiling and RNA‐seq DESeq2 Analysis (related to Figure 4). Sheet 1: Ribosome Profiling, 36 Hours; Sheet 2: RNA‐seq, 36 Hours; Sheet 3: Translational Efficiency, 36 Hours; Sheet 4: Ribosome Profiling, 72 Hours; Sheet 5: RNA‐seq, 72 Hours; Sheet 6: Translational Efficiency, 72 Hours. Table S2. Target Gene Lists for CDF Plots (related to Figure 4). Sheet 1: Integrated Stress Response (ISR) Genes[20]. Sheet 2: Ribosome Protein Genes. Sheet 3: DSB Repair Genes, union of genes annotated as DSB repair genes from [41] and University of Pittsburgh Cancer Institute's DNA Repair Database. [file FEBS-289-3101-s001.zip]

Archive with 3 entries (3 files):
- febs16321-sup-0001-FigS1.pdf
- febs16321-sup-0002-TableS1.xlsx
- febs16321-sup-0003-TableS2.xlsx
