# Supplementary material for: Double stranded DNA breaks and genome editing trigger loss of ribosomal protein RPS27A
Source: FEBS J. 2022 Jan 10;289(11):3101–14. doi: 10.1111/febs.16321 (PMC9295824; doi:10.1111/febs.16321)
Supplement: Supplementary file 1 — Fig. S1. Genome editing initiates a translational response that precedes changes in transcript abundance. Table S1. Ribosome Profiling and RNA‐seq DESeq2 Analysis (related to Figure 4). Sheet 1: Ribosome Profiling, 36 Hours; Sheet 2: RNA‐seq, 36 Hours; Sheet 3: Translational Efficiency, 36 Hours; Sheet 4: Ribosome Profiling, 72 Hours; Sheet 5: RNA‐seq, 72 Hours; Sheet 6: Translational Efficiency, 72 Hours. Table S2. Target Gene Lists for CDF Plots (related to Figure 4). Sheet 1: Integrated Stress Response (ISR) Genes[20]. Sheet 2: Ribosome Protein Genes. Sheet 3: DSB Repair Genes, union of genes annotated as DSB repair genes from [41] and University of Pittsburgh Cancer Institute's DNA Repair Database. [file FEBS-289-3101-s001.zip › febs16321-sup-0002-TableS1.xlsx]

## Sheet: Ribo-Prof, 36 hr
	baseMean	log2FoldChange	lfcSE	stat	pvalue	padj	ensg	gene	desc	entrez
ENST00000536246.4	175.203	-0.049744	0.37148	-0.133908	0.893476	0.969737	ENSG00000108852	MPP2	membrane palmitoylated protein 2 [Source:HGNC Symbol;Acc:HGNC:7220]	4355
ENST00000309424.6	701.701	0.435927	0.185077	2.35538	0.0185036	0.26438	ENSG00000117877	CD3EAP	CD3e molecule associated protein [Source:HGNC Symbol;Acc:HGNC:24219]	10849
ENST00000366621.6	152.108	0.145167	0.483297	0.300367	0.763897	0.937362	ENSG00000135750	KCNK1	potassium two pore domain channel subfamily K member 1 [Source:HGNC Symbol;Acc:HGNC:6272]	3775
ENST00000513287.4	243.883	-0.228957	0.322259	-0.710475	0.47741	0.826617	ENSG00000080822	CLDND1	claudin domain containing 1 [Source:HGNC Symbol;Acc:HGNC:1322]	56650
ENST00000547905.4	977.365	0.320489	0.187443	1.70979	0.0873048	0.473975	ENSG00000161800	RACGAP1	Rac GTPase activating protein 1 [Source:HGNC Symbol;Acc:HGNC:9804]	29127
ENST00000372520.1	257.313	-0.870121	0.300798	-2.89271	0.00381933	0.14383	ENSG00000168612	ZSWIM1	zinc finger SWIM-type containing 1 [Source:HGNC Symbol;Acc:HGNC:16155]	90204
ENST00000413384.5	1233.63	-0.116811	0.199697	-0.58494	0.558588	0.868513	ENSG00000164889	SLC4A2	solute carrier family 4 member 2 [Source:HGNC Symbol;Acc:HGNC:11028]	6522
ENST00000539054.2	1267.7	0.122703	0.146476	0.837703	0.402198	0.788468	NA	NA	NA	NA
ENST00000288840.8	338.063	-0.0737252	0.283032	-0.260483	0.794491	0.945356	ENSG00000137834	SMAD6	SMAD family member 6 [Source:HGNC Symbol;Acc:HGNC:6772]	4091
ENST00000254940.8	321.954	-0.759063	0.429058	-1.76914	0.0768708	0.459267	ENSG00000132603	NIP7	NIP7, nucleolar pre-rRNA processing protein [Source:HGNC Symbol;Acc:HGNC:24328]	51388
ENST00000345125.6	462.446	-0.0870374	0.257367	-0.338184	0.735225	0.925858	ENSG00000164733	CTSB	cathepsin B [Source:HGNC Symbol;Acc:HGNC:2527]	1508
ENST00000314673.6	226.402	0.1844	0.349386	0.527782	0.597651	0.885442	ENSG00000135317	SNX14	sorting nexin 14 [Source:HGNC Symbol;Acc:HGNC:14977]	57231
ENST00000394223.1	505.671	-0.4808	0.394561	-1.21857	0.223008	0.662417	ENSG00000109390	NDUFC1	NADH:ubiquinone oxidoreductase subunit C1 [Source:HGNC Symbol;Acc:HGNC:7705]	4717
ENST00000392589.4	403.828	-0.666727	0.235538	-2.83066	0.00464522	0.14984	ENSG00000112290	WASF1	WAS protein family member 1 [Source:HGNC Symbol;Acc:HGNC:12732]	8936
ENST00000313683.13	284.216	-0.117429	0.268549	-0.437273	0.661913	0.906045	ENSG00000182013	PNMA8A	paraneoplastic Ma antigen family member 8A [Source:HGNC Symbol;Acc:HGNC:25578]	55228
ENST00000380445.6	383.415	0.22446	0.223839	1.00278	0.315968	0.734279	ENSG00000215305	VPS16	VPS16, CORVET/HOPS core subunit [Source:HGNC Symbol;Acc:HGNC:14584]	64601
ENST00000263280.9	1137.93	-0.237021	0.22436	-1.05643	0.290772	0.711644	ENSG00000090372	STRN4	striatin 4 [Source:HGNC Symbol;Acc:HGNC:15721]	29888
ENST00000314787.6	251.187	-0.259044	0.327934	-0.789925	0.429572	0.80473	ENSG00000254093	PINX1	PIN2/TERF1 interacting, telomerase inhibitor 1 [Source:HGNC Symbol;Acc:HGNC:30046]	54984
ENST00000585064.4	108.633	0.807126	0.588603	1.37126	0.170295	0.610059	ENSG00000178927	C17orf62	chromosome 17 open reading frame 62 [Source:HGNC Symbol;Acc:HGNC:28672]	79415
ENST00000329286.6	181.288	0.409904	0.387413	1.05805	0.290031	0.711644	ENSG00000206418	RAB12	RAB12, member RAS oncogene family [Source:HGNC Symbol;Acc:HGNC:31332]	201475
ENST00000397588.6	504.509	0.0518595	0.339788	0.152623	0.878695	0.962826	ENSG00000153046	CDYL	chromodomain Y like [Source:HGNC Symbol;Acc:HGNC:1811]	9425
ENST00000260665.10	1910.73	-0.297351	0.157466	-1.88834	0.0589799	0.424915	ENSG00000138095	LRPPRC	leucine rich pentatricopeptide repeat containing [Source:HGNC Symbol;Acc:HGNC:15714]	10128
ENST00000377745.3	5330.59	0.0910628	0.175273	0.519547	0.603379	0.886661	ENSG00000278705	HIST1H4B	histone cluster 1 H4 family member b [Source:HGNC Symbol;Acc:HGNC:4789]	8366
ENST00000349004.4	391.556	-0.86961	0.25075	-3.46803	0.000524279	0.0570061	ENSG00000101079	NDRG3	NDRG family member 3 [Source:HGNC Symbol;Acc:HGNC:14462]	57446
ENST00000341068.6	989.5	0.451594	0.221179	2.04176	0.0411756	0.370952	ENSG00000153107	ANAPC1	anaphase promoting complex subunit 1 [Source:HGNC Symbol;Acc:HGNC:19988]	64682
ENST00000382948.8	252.602	-0.378076	0.318971	-1.1853	0.235899	0.673615	ENSG00000141644	MBD1	methyl-CpG binding domain protein 1 [Source:HGNC Symbol;Acc:HGNC:6916]	4152
ENST00000584436.6	375.932	-0.134381	0.314821	-0.426848	0.66949	0.907543	ENSG00000266074	BAHCC1	BAH domain and coiled-coil containing 1 [Source:HGNC Symbol;Acc:HGNC:29279]	57597
ENST00000326837.5	777.017	0.00410655	0.193318	0.0212424	0.983052	0.992333	ENSG00000132716	DCAF8	DDB1 and CUL4 associated factor 8 [Source:HGNC Symbol;Acc:HGNC:24891]	50717
ENST00000335725.7	373.107	-0.168418	0.266346	-0.632328	0.527173	0.850152	ENSG00000042088	TDP1	tyrosyl-DNA phosphodiesterase 1 [Source:HGNC Symbol;Acc:HGNC:18884]	55775
ENST00000488594.4	241.415	-1.0804	0.41142	-2.62603	0.00863865	0.201637	ENSG00000152904	GGPS1	geranylgeranyl diphosphate synthase 1 [Source:HGNC Symbol;Acc:HGNC:4249]	9453
ENST00000252674.8	658.822	-0.523774	0.28514	-1.8369	0.0662241	0.43622	ENSG00000130382	MLLT1	MLLT1, super elongation complex subunit [Source:HGNC Symbol;Acc:HGNC:7134]	4298
ENST00000538396.4	289.814	-0.303534	0.398504	-0.761684	0.446249	0.813277	ENSG00000225663	MCRIP1	MAPK regulated corepressor interacting protein 1 [Source:HGNC Symbol;Acc:HGNC:28007]	348262
ENST00000300289.8	3107.5	-0.0985333	0.116521	-0.845627	0.397761	0.78618	ENSG00000167004	PDIA3	protein disulfide isomerase family A member 3 [Source:HGNC Symbol;Acc:HGNC:4606]	2923
ENST00000262415.6	1078.7	0.441726	0.152135	2.90352	0.00368996	0.142652	ENSG00000067596	DHX8	DEAH-box helicase 8 [Source:HGNC Symbol;Acc:HGNC:2749]	1659
ENST00000260408.6	383.534	0.551683	0.519634	1.06168	0.288382	0.710601	ENSG00000137845	ADAM10	ADAM metallopeptidase domain 10 [Source:HGNC Symbol;Acc:HGNC:188]	102
ENST00000381007.7	140.022	0.157341	0.67897	0.231734	0.816744	0.950436	ENSG00000197860	SGTB	small glutamine rich tetratricopeptide repeat containing beta [Source:HGNC Symbol;Acc:HGNC:23567]	54557
ENST00000316097.11	281.702	0.551634	0.318104	1.73413	0.0828951	0.465376	ENSG00000227500	SCAMP4	secretory carrier membrane protein 4 [Source:HGNC Symbol;Acc:HGNC:30385]	113178
ENST00000251047.5	818.253	-0.121394	0.209359	-0.579836	0.562025	0.870029	ENSG00000074695	LMAN1	lectin, mannose binding 1 [Source:HGNC Symbol;Acc:HGNC:6631]	3998
ENST00000186436.8	398.068	0.111711	0.242907	0.45989	0.645595	0.901575	ENSG00000075568	TMEM131	transmembrane protein 131 [Source:HGNC Symbol;Acc:HGNC:30366]	23505
ENST00000362007.4	502.347	0.234038	0.239479	0.977281	0.32843	0.743979	ENSG00000198715	GLMP	glycosylated lysosomal membrane protein [Source:HGNC Symbol;Acc:HGNC:29436]	112770
ENST00000399440.5	396.267	0.0595547	0.272578	0.218487	0.82705	0.952817	ENSG00000100938	GMPR2	guanosine monophosphate reductase 2 [Source:HGNC Symbol;Acc:HGNC:4377]	51292
ENST00000295899.8	198.724	0.134876	0.359598	0.375074	0.707606	0.920579	ENSG00000163634	THOC7	THO complex 7 [Source:HGNC Symbol;Acc:HGNC:29874]	80145
ENST00000503431.4	4320.79	-0.0307051	0.119154	-0.257692	0.796644	0.946164	ENSG00000154277	UCHL1	ubiquitin C-terminal hydrolase L1 [Source:HGNC Symbol;Acc:HGNC:12513]	7345
ENST00000333602.9	203.248	-1.53774	0.465582	-3.30284	0.000957122	0.0744089	ENSG00000061938	TNK2	tyrosine kinase non receptor 2 [Source:HGNC Symbol;Acc:HGNC:19297]	10188
ENST00000263073.9	411.564	-0.419379	0.238453	-1.75875	0.0786196	0.460547	ENSG00000070366	SMG6	SMG6, nonsense mediated mRNA decay factor [Source:HGNC Symbol;Acc:HGNC:17809]	23293
ENST00000267068.5	217.336	-0.13506	0.446132	-0.302736	0.762091	0.936883	ENSG00000244754	N4BP2L2	NEDD4 binding protein 2 like 2 [Source:HGNC Symbol;Acc:HGNC:26916]	10443
ENST00000577856.2	466.323	-0.0701906	0.19995	-0.35104	0.725558	0.924766	ENSG00000263353	PPIAL4A	peptidylprolyl isomerase A like 4A [Source:HGNC Symbol;Acc:HGNC:24369]	653505
ENST00000517682.5	750.504	0.0898401	0.240397	0.373716	0.708616	0.920648	ENSG00000164919	COX6C	cytochrome c oxidase subunit 6C [Source:HGNC Symbol;Acc:HGNC:2285]	1345
ENST00000439151.5	2351.17	0.0275106	0.135258	0.203394	0.838827	0.95419	ENSG00000165671	NSD1	nuclear receptor binding SET domain protein 1 [Source:HGNC Symbol;Acc:HGNC:14234]	64324
ENST00000368969.7	835.385	0.0791501	0.213637	0.370488	0.711019	0.921238	ENSG00000143379	SETDB1	SET domain bifurcated 1 [Source:HGNC Symbol;Acc:HGNC:10761]	9869
ENST00000323963.8	1642.4	-0.211115	0.175737	-1.20131	0.22963	0.669719	ENSG00000156976	EIF4A2	eukaryotic translation initiation factor 4A2 [Source:HGNC Symbol;Acc:HGNC:3284]	1974
ENST00000358572.8	245.186	0.094742	0.373904	0.253386	0.79997	0.94764	ENSG00000198498	TMA16	translation machinery associated 16 homolog [Source:HGNC Symbol;Acc:HGNC:25638]	55319
ENST00000350997.10	304.264	0.151168	0.349443	0.432596	0.665308	0.906453	ENSG00000149485	FADS1	fatty acid desaturase 1 [Source:HGNC Symbol;Acc:HGNC:3574]	3992
ENST00000320027.8	1501.21	-0.191012	0.146906	-1.30023	0.193521	0.634657	ENSG00000120694	HSPH1	heat shock protein family H (Hsp110) member 1 [Source:HGNC Symbol;Acc:HGNC:16969]	10808
ENST00000393409.2	937.859	-0.0453548	0.284909	-0.159191	0.873519	0.961208	ENSG00000114554	PLXNA1	plexin A1 [Source:HGNC Symbol;Acc:HGNC:9099]	5361
ENST00000260762.9	310.341	-0.0638679	0.27852	-0.229311	0.818627	0.951025	ENSG00000138190	EXOC6	exocyst complex component 6 [Source:HGNC Symbol;Acc:HGNC:23196]	54536
ENST00000354283.7	1772.88	0.110873	0.122145	0.90772	0.364026	0.766791	ENSG00000145833	DDX46	DEAD-box helicase 46 [Source:HGNC Symbol;Acc:HGNC:18681]	9879
ENST00000402676.5	2501.68	-0.254732	0.130293	-1.95507	0.0505747	0.400179	ENSG00000131016	AKAP12	A-kinase anchoring protein 12 [Source:HGNC Symbol;Acc:HGNC:370]	9590
ENST00000449291.5	220	-0.551846	0.321203	-1.71806	0.085786	0.468365	ENSG00000147813	NAPRT	nicotinate phosphoribosyltransferase [Source:HGNC Symbol;Acc:HGNC:30450]	93100
ENST00000352480.8	320.736	0.459227	0.30674	1.49712	0.134361	0.559642	ENSG00000130707	ASS1	argininosuccinate synthase 1 [Source:HGNC Symbol;Acc:HGNC:758]	445
ENST00000380394.7	17486.2	-0.179813	0.100101	-1.79631	0.072445	0.449217	ENSG00000137154	RPS6	ribosomal protein S6 [Source:HGNC Symbol;Acc:HGNC:10429]	6194
ENST00000395405.4	1383.85	-0.0435074	0.160125	-0.271709	0.785846	0.942483	ENSG00000122952	ZWINT	ZW10 interacting kinetochore protein [Source:HGNC Symbol;Acc:HGNC:13195]	11130
ENST00000378756.6	2249.82	0.284688	0.141582	2.01076	0.0443504	0.379494	ENSG00000197785	ATAD3A	ATPase family, AAA domain containing 3A [Source:HGNC Symbol;Acc:HGNC:25567]	55210
ENST00000541477.4	629.011	0.333342	0.294332	1.13254	0.257408	0.687522	ENSG00000111674	ENO2	enolase 2 [Source:HGNC Symbol;Acc:HGNC:3353]	2026
ENST00000559775.4	419.928	-0.188994	0.239971	-0.787568	0.43095	0.805264	ENSG00000086666	ZFAND6	zinc finger AN1-type containing 6 [Source:HGNC Symbol;Acc:HGNC:30164]	54469
ENST00000162044.12	906.011	0.127901	0.233844	0.54695	0.584413	0.878098	ENSG00000064545	TMEM161A	transmembrane protein 161A [Source:HGNC Symbol;Acc:HGNC:26020]	54929
ENST00000372158.4	153.137	0.0723778	0.361994	0.199942	0.841526	0.95437	ENSG00000108219	TSPAN14	tetraspanin 14 [Source:HGNC Symbol;Acc:HGNC:23303]	81619
ENST00000367811.6	113.904	0.170046	0.447672	0.379846	0.70406	0.918287	ENSG00000143156	NME7	NME/NM23 family member 7 [Source:HGNC Symbol;Acc:HGNC:20461]	29922
ENST00000327300.10	3013.25	0.0128827	0.150163	0.0857914	0.931632	0.976725	ENSG00000121774	KHDRBS1	KH RNA binding domain containing, signal transduction associated 1 [Source:HGNC Symbol;Acc:HGNC:18116]	10657
ENST00000320159.2	497.726	-0.564351	0.297382	-1.89773	0.0577315	0.420063	ENSG00000180035	ZNF48	zinc finger protein 48 [Source:HGNC Symbol;Acc:HGNC:13114]	197407
ENST00000336430.10	204.415	-0.304527	0.342003	-0.89042	0.37324	0.775738	ENSG00000123130	ACOT9	acyl-CoA thioesterase 9 [Source:HGNC Symbol;Acc:HGNC:17152]	23597
ENST00000442241.7	712.251	0.13708	0.196635	0.697126	0.485724	0.832731	ENSG00000073536	NLE1	notchless homolog 1 [Source:HGNC Symbol;Acc:HGNC:19889]	54475
ENST00000323760.9	291.403	-0.0992694	0.281167	-0.353062	0.724042	0.924766	ENSG00000158402	CDC25C	cell division cycle 25C [Source:HGNC Symbol;Acc:HGNC:1727]	995
ENST00000311921.7	515.113	-0.230665	0.19962	-1.15552	0.247878	0.679023	ENSG00000168813	ZNF507	zinc finger protein 507 [Source:HGNC Symbol;Acc:HGNC:23783]	22847
ENST00000305786.5	1356.23	0.135912	0.185508	0.732647	0.463774	0.819992	ENSG00000172115	CYCS	cytochrome c, somatic [Source:HGNC Symbol;Acc:HGNC:19986]	54205
ENST00000392038.5	923.802	0.400454	0.170974	2.34219	0.019171	0.265187	ENSG00000105221	AKT2	AKT serine/threonine kinase 2 [Source:HGNC Symbol;Acc:HGNC:392]	208
ENST00000559717.4	492.894	-0.650102	0.428225	-1.51813	0.128981	0.552659	ENSG00000196547	MAN2A2	mannosidase alpha class 2A member 2 [Source:HGNC Symbol;Acc:HGNC:6825]	4122
ENST00000557016.4	1062.5	0.06135	0.154095	0.39813	0.690535	0.913299	ENSG00000100632	ERH	enhancer of rudimentary homolog (Drosophila) [Source:HGNC Symbol;Acc:HGNC:3447]	2079
ENST00000263816.6	286.561	0.082146	0.39407	0.208455	0.834874	0.95419	ENSG00000081479	LRP2	LDL receptor related protein 2 [Source:HGNC Symbol;Acc:HGNC:6694]	4036
ENST00000223321.7	1197.72	0.245574	0.302226	0.812551	0.416475	0.79821	ENSG00000106588	PSMA2	proteasome subunit alpha 2 [Source:HGNC Symbol;Acc:HGNC:9531]	5683
ENST00000589666.4	318.507	-0.0484652	0.28345	-0.170983	0.864237	0.959924	ENSG00000132478	UNK	unkempt family zinc finger [Source:HGNC Symbol;Acc:HGNC:29369]	85451
ENST00000407464.5	204.615	-0.235609	0.30434	-0.774163	0.438834	0.80905	ENSG00000169635	HIC2	HIC ZBTB transcriptional repressor 2 [Source:HGNC Symbol;Acc:HGNC:18595]	23119
ENST00000342232.4	219.319	0.345629	0.348909	0.990598	0.321882	0.738396	ENSG00000104369	JPH1	junctophilin 1 [Source:HGNC Symbol;Acc:HGNC:14201]	56704
ENST00000411539.5	98.3673	0.77495	0.466692	1.66052	0.0968105	0.492019	ENSG00000185033	SEMA4B	semaphorin 4B [Source:HGNC Symbol;Acc:HGNC:10730]	10509
ENST00000369550.8	1628.59	0.0239246	0.187978	0.127273	0.898724	0.97105	ENSG00000130826	DKC1	dyskerin pseudouridine synthase 1 [Source:HGNC Symbol;Acc:HGNC:2890]	1736
ENST00000620157.3	942.788	0.00701481	0.207195	0.033856	0.972992	0.989266	ENSG00000110367	DDX6	DEAD-box helicase 6 [Source:HGNC Symbol;Acc:HGNC:2747]	1656
ENST00000380325.3	1057.7	-0.00341363	0.207235	-0.0164723	0.986858	0.993312	ENSG00000125901	MRPS26	mitochondrial ribosomal protein S26 [Source:HGNC Symbol;Acc:HGNC:14045]	64949
ENST00000396319.5	601.258	-0.294611	0.228541	-1.2891	0.197364	0.636151	ENSG00000106052	TAX1BP1	Tax1 binding protein 1 [Source:HGNC Symbol;Acc:HGNC:11575]	8887
ENST00000398955.1	173.496	0.303645	0.385607	0.787448	0.43102	0.805264	ENSG00000137463	MGARP	mitochondria localized glutamic acid rich protein [Source:HGNC Symbol;Acc:HGNC:29969]	84709
ENST00000287844.5	1193.31	-0.301649	0.172351	-1.7502	0.0800832	0.461974	ENSG00000033050	ABCF2	ATP binding cassette subfamily F member 2 [Source:HGNC Symbol;Acc:HGNC:71]	10061
ENST00000361143.8	98.6974	0.546555	0.488998	1.1177	0.263694	0.692865	ENSG00000114779	ABHD14B	abhydrolase domain containing 14B [Source:HGNC Symbol;Acc:HGNC:28235]	84836
ENST00000373509.5	125.672	0.771909	0.731771	1.05485	0.291494	0.711644	ENSG00000137193	PIM1	Pim-1 proto-oncogene, serine/threonine kinase [Source:HGNC Symbol;Acc:HGNC:8986]	5292
ENST00000248248.6	236.328	0.844512	0.387488	2.17945	0.0292979	0.314576	ENSG00000103111	MON1B	MON1 homolog B, secretory trafficking associated [Source:HGNC Symbol;Acc:HGNC:25020]	22879
ENST00000552217.4	399.319	0.132676	0.241795	0.548714	0.583202	0.878013	ENSG00000198015	MRPL42	mitochondrial ribosomal protein L42 [Source:HGNC Symbol;Acc:HGNC:14493]	28977
ENST00000354570.6	316.279	-0.444164	0.299685	-1.4821	0.138314	0.563884	ENSG00000135525	MAP7	microtubule associated protein 7 [Source:HGNC Symbol;Acc:HGNC:6869]	9053
ENST00000373908.4	362.035	-0.234753	0.257762	-0.910735	0.362435	0.765637	ENSG00000144591	GMPPA	GDP-mannose pyrophosphorylase A [Source:HGNC Symbol;Acc:HGNC:22923]	29926
ENST00000361822.6	116.984	0.838117	0.533888	1.56984	0.116453	0.528669	ENSG00000198839	ZNF277	zinc finger protein 277 [Source:HGNC Symbol;Acc:HGNC:13070]	11179
ENST00000396183.6	5630.73	-0.0286236	0.114492	-0.250005	0.802583	0.948631	ENSG00000168036	CTNNB1	catenin beta 1 [Source:HGNC Symbol;Acc:HGNC:2514]	1499
ENST00000543927.4	493.455	-0.356144	0.314713	-1.13165	0.257783	0.687522	ENSG00000284194	SCO2	SCO2, cytochrome c oxidase assembly protein [Source:NCBI gene;Acc:9997]	9997
ENST00000261758.5	468.589	-0.161228	0.222519	-0.724556	0.468725	0.822806	ENSG00000117899	MESDC2	mesoderm development candidate 2 [Source:HGNC Symbol;Acc:HGNC:13520]	23184
ENST00000582330.1	142.748	-0.387743	0.463444	-0.836655	0.402786	0.78853	ENSG00000109066	TMEM104	transmembrane protein 104 [Source:HGNC Symbol;Acc:HGNC:25984]	54868
ENST00000380249.4	535.767	-0.11716	0.266857	-0.439039	0.660634	0.905747	ENSG00000188352	FOCAD	focadhesin [Source:HGNC Symbol;Acc:HGNC:23377]	54914
ENST00000394128.5	1833.04	-0.28718	0.201188	-1.42742	0.153458	0.585613	ENSG00000008838	MED24	mediator complex subunit 24 [Source:HGNC Symbol;Acc:HGNC:22963]	9862
ENST00000291842.8	651.691	-0.425977	0.283169	-1.50432	0.132499	0.556398	ENSG00000160410	SHKBP1	SH3KBP1 binding protein 1 [Source:HGNC Symbol;Acc:HGNC:19214]	92799
ENST00000311916.5	478.56	0.954156	0.229072	4.16531	3.1093e-05	0.0204922	ENSG00000107815	TWNK	twinkle mtDNA helicase [Source:HGNC Symbol;Acc:HGNC:1160]	56652
ENST00000293831.11	21644.3	-0.103898	0.0989119	-1.05041	0.293531	0.713066	ENSG00000161960	EIF4A1	eukaryotic translation initiation factor 4A1 [Source:HGNC Symbol;Acc:HGNC:3282]	1973
ENST00000307731.1	339.371	0.334777	0.322131	1.03926	0.298685	0.718558	ENSG00000168438	CDC40	cell division cycle 40 [Source:HGNC Symbol;Acc:HGNC:17350]	51362
ENST00000395951.6	2315.74	-0.415084	0.137763	-3.01303	0.00258657	0.121054	ENSG00000164924	YWHAZ	tyrosine 3-monooxygenase/tryptophan 5-monooxygenase activation protein zeta [Source:HGNC Symbol;Acc:HGNC:12855]	7534
ENST00000346234.6	135.533	0.416514	0.643085	0.647681	0.517191	0.846986	ENSG00000134996	OSTF1	osteoclast stimulating factor 1 [Source:HGNC Symbol;Acc:HGNC:8510]	26578
ENST00000328554.7	152.37	0.408615	0.559379	0.73048	0.465097	0.820696	ENSG00000215012	C22orf29	chromosome 22 open reading frame 29 [Source:HGNC Symbol;Acc:HGNC:26112]	79680
ENST00000263881.6	199.932	0.475496	0.355914	1.33598	0.181555	0.622684	ENSG00000011566	MAP4K3	mitogen-activated protein kinase kinase kinase kinase 3 [Source:HGNC Symbol;Acc:HGNC:6865]	8491
ENST00000255764.3	150.397	-0.796478	0.422555	-1.88491	0.0594417	0.424915	ENSG00000133398	MED10	mediator complex subunit 10 [Source:HGNC Symbol;Acc:HGNC:28760]	84246
ENST00000308394.7	258.358	0.857567	0.441601	1.94195	0.0521432	0.407147	ENSG00000164305	CASP3	caspase 3 [Source:HGNC Symbol;Acc:HGNC:1504]	836
ENST00000435224.2	126.929	-0.288922	0.554517	-0.521034	0.602343	0.886661	ENSG00000166016	ABTB2	ankyrin repeat and BTB domain containing 2 [Source:HGNC Symbol;Acc:HGNC:23842]	25841
ENST00000354919.9	224.66	0.149752	0.371574	0.403022	0.686932	0.912719	ENSG00000152455	SUV39H2	suppressor of variegation 3-9 homolog 2 [Source:HGNC Symbol;Acc:HGNC:17287]	79723
ENST00000311669.11	659.946	-0.284829	0.281171	-1.01301	0.311056	0.729762	ENSG00000159322	ADPGK	ADP dependent glucokinase [Source:HGNC Symbol;Acc:HGNC:25250]	83440
ENST00000295704.5	327.472	-1.16474	0.373438	-3.11897	0.00181484	0.10134	ENSG00000163481	RNF25	ring finger protein 25 [Source:HGNC Symbol;Acc:HGNC:14662]	64320
ENST00000233630.9	152.434	0.25189	0.363543	0.692875	0.488388	0.833125	ENSG00000115289	PCGF1	polycomb group ring finger 1 [Source:HGNC Symbol;Acc:HGNC:17615]	84759
ENST00000310786.7	1016.4	-0.238565	0.148597	-1.60545	0.108394	0.511182	ENSG00000135535	CD164	CD164 molecule [Source:HGNC Symbol;Acc:HGNC:1632]	8763
ENST00000435983.4	8529.59	-0.018886	0.124144	-0.15213	0.879084	0.962857	ENSG00000144713	RPL32	ribosomal protein L32 [Source:HGNC Symbol;Acc:HGNC:10336]	6161
ENST00000541790.2	6580.08	0.33703	0.132633	2.54106	0.0110516	0.223442	ENSG00000273802	HIST1H2BG	histone cluster 1 H2B family member g [Source:HGNC Symbol;Acc:HGNC:4746]	8339
ENST00000380520.4	258.587	0.610097	0.353039	1.72813	0.0839648	0.467009	ENSG00000124570	SERPINB6	serpin family B member 6 [Source:HGNC Symbol;Acc:HGNC:8950]	5269
ENST00000347512.6	11926.2	-0.0319969	0.155978	-0.205137	0.837465	0.95419	ENSG00000130255	RPL36	ribosomal protein L36 [Source:HGNC Symbol;Acc:HGNC:13631]	25873
ENST00000261167.5	1178.56	-0.292564	0.19577	-1.49443	0.135064	0.560753	ENSG00000084463	WBP11	WW domain binding protein 11 [Source:HGNC Symbol;Acc:HGNC:16461]	51729
ENST00000215742.7	229.296	0.7134	0.534933	1.33362	0.182327	0.622684	ENSG00000184436	THAP7	THAP domain containing 7 [Source:HGNC Symbol;Acc:HGNC:23190]	80764
ENST00000442966.5	309.914	-0.102691	0.250832	-0.409402	0.682245	0.911299	ENSG00000241370	RPP21	ribonuclease P/MRP subunit p21 [Source:HGNC Symbol;Acc:HGNC:21300]	79897
ENST00000409788.6	232.002	0.140618	0.305564	0.460192	0.645378	0.901575	ENSG00000135932	CAB39	calcium binding protein 39 [Source:HGNC Symbol;Acc:HGNC:20292]	51719
ENST00000332290.3	436.074	-0.369042	0.238955	-1.5444	0.122492	0.541601	ENSG00000185127	C6orf120	chromosome 6 open reading frame 120 [Source:HGNC Symbol;Acc:HGNC:21247]	387263
ENST00000410062.7	358.238	0.723932	0.414005	1.74861	0.0803591	0.461974	ENSG00000170035	UBE2E3	ubiquitin conjugating enzyme E2 E3 [Source:HGNC Symbol;Acc:HGNC:12479]	10477
ENST00000605216.4	395.232	0.276735	0.286247	0.966768	0.33366	0.749667	ENSG00000214655	ZSWIM8	zinc finger SWIM-type containing 8 [Source:HGNC Symbol;Acc:HGNC:23528]	23053
ENST00000176643.9	571.816	-0.383003	0.269218	-1.42265	0.154837	0.586826	ENSG00000072210	ALDH3A2	aldehyde dehydrogenase 3 family member A2 [Source:HGNC Symbol;Acc:HGNC:403]	224
ENST00000343304.9	2259.91	-0.0716544	0.128049	-0.559587	0.575761	0.875765	ENSG00000132128	LRRC41	leucine rich repeat containing 41 [Source:HGNC Symbol;Acc:HGNC:16917]	10489
ENST00000537006.1	202.855	-0.185375	0.391199	-0.473863	0.635598	0.896865	ENSG00000171617	ENC1	ectodermal-neural cortex 1 [Source:HGNC Symbol;Acc:HGNC:3345]	8507
ENST00000397149.3	1252.96	0.106114	0.145964	0.726989	0.467233	0.822368	ENSG00000122692	SMU1	DNA replication regulator and spliceosomal factor [Source:HGNC Symbol;Acc:HGNC:18247]	55234
ENST00000409663.6	345.586	-0.447478	0.296388	-1.50977	0.131101	0.556099	ENSG00000121210	KIAA0922	KIAA0922 [Source:HGNC Symbol;Acc:HGNC:29146]	23240
ENST00000269260.5	559.02	-0.0884787	0.26146	-0.338403	0.73506	0.925858	ENSG00000141480	ARRB2	arrestin beta 2 [Source:HGNC Symbol;Acc:HGNC:712]	409
ENST00000276390.5	789.228	-0.102315	0.193377	-0.529098	0.596737	0.885442	ENSG00000147416	ATP6V1B2	ATPase H+ transporting V1 subunit B2 [Source:HGNC Symbol;Acc:HGNC:854]	526
ENST00000606911.5	589.366	-0.509217	0.205144	-2.48224	0.0130559	0.231609	ENSG00000143337	TOR1AIP1	torsin 1A interacting protein 1 [Source:HGNC Symbol;Acc:HGNC:29456]	26092
ENST00000342206.9	361.39	-0.508042	0.295263	-1.72064	0.0853153	0.468128	ENSG00000089289	IGBP1	immunoglobulin binding protein 1 [Source:HGNC Symbol;Acc:HGNC:5461]	3476
ENST00000354488.6	732.913	0.351049	0.213572	1.6437	0.100237	0.497694	ENSG00000198171	DDRGK1	DDRGK domain containing 1 [Source:HGNC Symbol;Acc:HGNC:16110]	65992
ENST00000369811.4	228.231	-0.919787	0.375127	-2.45194	0.014209	0.238962	ENSG00000173915	USMG5	up-regulated during skeletal muscle growth 5 homolog (mouse) [Source:HGNC Symbol;Acc:HGNC:30889]	84833
ENST00000523037.4	671.184	0.0715428	0.211808	0.337772	0.735535	0.925963	ENSG00000082515	MRPL22	mitochondrial ribosomal protein L22 [Source:HGNC Symbol;Acc:HGNC:14480]	29093
ENST00000399466.5	1350.72	0.047932	0.165981	0.28878	0.77275	0.939884	ENSG00000111641	NOP2	NOP2 nucleolar protein [Source:HGNC Symbol;Acc:HGNC:7867]	4839
ENST00000373932.3	533.82	0.0978149	0.269262	0.363271	0.716402	0.921238	ENSG00000131043	AAR2	AAR2 splicing factor homolog [Source:HGNC Symbol;Acc:HGNC:15886]	25980
ENST00000247668.5	724.446	0.197786	0.259255	0.762899	0.445523	0.812722	ENSG00000127191	TRAF2	TNF receptor associated factor 2 [Source:HGNC Symbol;Acc:HGNC:12032]	7186
ENST00000419022.4	264.317	0.2341	0.325279	0.71969	0.471716	0.823316	ENSG00000007372	PAX6	paired box 6 [Source:HGNC Symbol;Acc:HGNC:8620]	5080
ENST00000372945.6	609.549	0.120276	0.236161	0.509296	0.610545	0.888869	ENSG00000182180	MRPS16	mitochondrial ribosomal protein S16 [Source:HGNC Symbol;Acc:HGNC:14048]	51021
ENST00000263201.4	775.383	-0.43886	0.289744	-1.51465	0.129862	0.553319	ENSG00000093009	CDC45	cell division cycle 45 [Source:HGNC Symbol;Acc:HGNC:1739]	8318
ENST00000262177.7	661.59	-0.770225	0.221998	-3.46952	0.000521395	0.0570061	ENSG00000105993	DNAJB6	DnaJ heat shock protein family (Hsp40) member B6 [Source:HGNC Symbol;Acc:HGNC:14888]	10049
ENST00000272227.6	2791.25	-0.0730144	0.107278	-0.680609	0.496119	0.838308	ENSG00000143870	PDIA6	protein disulfide isomerase family A member 6 [Source:HGNC Symbol;Acc:HGNC:30168]	10130
ENST00000422704.5	160.108	0.667539	0.460692	1.44899	0.14734	0.576684	ENSG00000187764	SEMA4D	semaphorin 4D [Source:HGNC Symbol;Acc:HGNC:10732]	10507
ENST00000339450.8	235.142	-0.205812	0.307397	-0.669532	0.503156	0.839893	ENSG00000099219	ERMP1	endoplasmic reticulum metallopeptidase 1 [Source:HGNC Symbol;Acc:HGNC:23703]	79956
ENST00000226319.9	459.485	-0.203729	0.231916	-0.878462	0.379693	0.778192	ENSG00000077684	JADE1	jade family PHD finger 1 [Source:HGNC Symbol;Acc:HGNC:30027]	79960
ENST00000376266.8	208.618	0.0961203	0.547774	0.175474	0.860707	0.959194	ENSG00000204536	CCHCR1	coiled-coil alpha-helical rod protein 1 [Source:HGNC Symbol;Acc:HGNC:13930]	54535
ENST00000329143.4	178.054	0.452671	0.413904	1.09366	0.274104	0.698298	ENSG00000165490	DDIAS	DNA damage induced apoptosis suppressor [Source:HGNC Symbol;Acc:HGNC:26351]	220042
ENST00000347642.6	363.324	-0.391244	0.282024	-1.38727	0.165359	0.603659	ENSG00000013561	RNF14	ring finger protein 14 [Source:HGNC Symbol;Acc:HGNC:10058]	9604
ENST00000369536.8	346.369	-0.220115	0.320564	-0.68665	0.492303	0.834255	ENSG00000146282	RARS2	arginyl-tRNA synthetase 2, mitochondrial [Source:HGNC Symbol;Acc:HGNC:21406]	57038
ENST00000372592.6	127.976	0.798538	0.59094	1.3513	0.176599	0.616161	ENSG00000175287	PHYHD1	phytanoyl-CoA dioxygenase domain containing 1 [Source:HGNC Symbol;Acc:HGNC:23396]	254295
ENST00000533050.4	159.489	-0.435436	0.626132	-0.695439	0.48678	0.832878	ENSG00000197798	FAM118B	family with sequence similarity 118 member B [Source:HGNC Symbol;Acc:HGNC:26110]	79607
ENST00000522337.4	373.975	-0.226954	0.315582	-0.71916	0.472043	0.823316	ENSG00000154582	ELOC	elongin C [Source:HGNC Symbol;Acc:HGNC:11617]	6921
ENST00000328236.8	252.6	-1.28294	0.406889	-3.15306	0.0016157	0.0974471	ENSG00000168944	CEP120	centrosomal protein 120 [Source:HGNC Symbol;Acc:HGNC:26690]	153241
ENST00000233146.5	1202.56	-0.517217	0.222623	-2.32329	0.0201638	0.270721	ENSG00000095002	MSH2	mutS homolog 2 [Source:HGNC Symbol;Acc:HGNC:7325]	4436
ENST00000262124.14	521.628	-0.793484	0.285326	-2.78097	0.00541966	0.160306	ENSG00000085415	SEH1L	SEH1 like nucleoporin [Source:HGNC Symbol;Acc:HGNC:30379]	81929
ENST00000156109.6	404.426	0.481502	0.261879	1.83864	0.0659677	0.436102	ENSG00000068394	GPKOW	G-patch domain and KOW motifs [Source:HGNC Symbol;Acc:HGNC:30677]	27238
ENST00000371097.7	207.395	-0.302783	0.318084	-0.951894	0.341151	0.752849	ENSG00000196233	LCOR	ligand dependent nuclear receptor corepressor [Source:HGNC Symbol;Acc:HGNC:29503]	84458
ENST00000394169.4	146.451	-0.402507	0.382183	-1.05318	0.292259	0.712144	ENSG00000172057	ORMDL3	ORMDL sphingolipid biosynthesis regulator 3 [Source:HGNC Symbol;Acc:HGNC:16038]	94103
ENST00000315580.8	937.609	-0.57561	0.230946	-2.49241	0.0126881	0.229934	ENSG00000182196	ARL6IP4	ADP ribosylation factor like GTPase 6 interacting protein 4 [Source:HGNC Symbol;Acc:HGNC:18076]	51329
ENST00000437633.4	348.571	0.0296302	0.311778	0.0950361	0.924286	0.976097	ENSG00000128512	DOCK4	dedicator of cytokinesis 4 [Source:HGNC Symbol;Acc:HGNC:19192]	9732
ENST00000536549.4	186.95	0.257233	0.390324	0.659024	0.50988	0.843608	ENSG00000177981	ASB8	ankyrin repeat and SOCS box containing 8 [Source:HGNC Symbol;Acc:HGNC:17183]	140461
ENST00000215882.8	549.73	-0.372631	0.271159	-1.37422	0.169375	0.608457	ENSG00000100075	SLC25A1	solute carrier family 25 member 1 [Source:HGNC Symbol;Acc:HGNC:10979]	6576
ENST00000339374.9	568.298	0.220383	0.200641	1.09839	0.272032	0.697936	ENSG00000165792	METTL17	methyltransferase like 17 [Source:HGNC Symbol;Acc:HGNC:19280]	64745
ENST00000409785.7	252.2	-0.27169	0.339231	-0.800899	0.42319	0.80035	ENSG00000176407	KCMF1	potassium channel modulatory factor 1 [Source:HGNC Symbol;Acc:HGNC:20589]	56888
ENST00000358701.8	680.955	0.304316	0.28218	1.07845	0.280834	0.705513	ENSG00000165661	QSOX2	quiescin sulfhydryl oxidase 2 [Source:HGNC Symbol;Acc:HGNC:30249]	169714
ENST00000356853.8	126.531	-0.528755	0.58892	-0.897839	0.369271	0.772149	ENSG00000187736	NHEJ1	non-homologous end joining factor 1 [Source:HGNC Symbol;Acc:HGNC:25737]	79840
ENST00000341170.4	132.041	-0.119375	0.640352	-0.186421	0.852115	0.95657	ENSG00000136925	TSTD2	thiosulfate sulfurtransferase like domain containing 2 [Source:HGNC Symbol;Acc:HGNC:30087]	158427
ENST00000323853.8	5603.51	0.0920482	0.121836	0.755508	0.449944	0.814716	ENSG00000144028	SNRNP200	small nuclear ribonucleoprotein U5 subunit 200 [Source:HGNC Symbol;Acc:HGNC:30859]	23020
ENST00000434753.6	178.669	0.496981	0.386048	1.28736	0.19797	0.636151	ENSG00000101966	XIAP	X-linked inhibitor of apoptosis [Source:HGNC Symbol;Acc:HGNC:592]	331
ENST00000382021.2	728.82	0.557657	0.341487	1.63302	0.102464	0.5016	ENSG00000168724	DNAJC21	DnaJ heat shock protein family (Hsp40) member C21 [Source:HGNC Symbol;Acc:HGNC:27030]	134218
ENST00000373242.5	609.722	-0.0196442	0.345405	-0.0568728	0.954646	0.982773	ENSG00000079332	SAR1A	secretion associated Ras related GTPase 1A [Source:HGNC Symbol;Acc:HGNC:10534]	56681
ENST00000265727.10	143.35	-2.36525	0.68782	-3.43876	0.000584389	0.060966	ENSG00000008277	ADAM22	ADAM metallopeptidase domain 22 [Source:HGNC Symbol;Acc:HGNC:201]	53616
ENST00000315913.8	513.17	-0.331581	0.340226	-0.97459	0.329764	0.745196	ENSG00000178028	DMAP1	DNA methyltransferase 1 associated protein 1 [Source:HGNC Symbol;Acc:HGNC:18291]	55929
ENST00000253237.8	1556.43	0.10966	0.152557	0.718816	0.472254	0.823316	ENSG00000105447	GRWD1	glutamate rich WD repeat containing 1 [Source:HGNC Symbol;Acc:HGNC:21270]	83743
ENST00000428879.4	647.835	0.217909	0.224332	0.971368	0.331365	0.747338	ENSG00000168288	MMADHC	methylmalonic aciduria and homocystinuria, cblD type [Source:HGNC Symbol;Acc:HGNC:25221]	27249
ENST00000377627.6	128.909	-0.369381	0.42006	-0.879353	0.37921	0.778192	ENSG00000041988	THAP3	THAP domain containing 3 [Source:HGNC Symbol;Acc:HGNC:20855]	90326
ENST00000290597.8	152.711	0.415966	0.388733	1.07006	0.284594	0.70891	ENSG00000159423	ALDH4A1	aldehyde dehydrogenase 4 family member A1 [Source:HGNC Symbol;Acc:HGNC:406]	8659
ENST00000288207.5	890.444	0.218233	0.228707	0.954202	0.339981	0.752781	ENSG00000157456	CCNB2	cyclin B2 [Source:HGNC Symbol;Acc:HGNC:1580]	9133
ENST00000228318.6	3327.74	-0.232502	0.125311	-1.8554	0.0635385	0.432937	ENSG00000075415	SLC25A3	solute carrier family 25 member 3 [Source:HGNC Symbol;Acc:HGNC:10989]	5250
ENST00000227520.8	1236.56	0.208612	0.18191	1.14679	0.25147	0.681736	ENSG00000110104	CCDC86	coiled-coil domain containing 86 [Source:HGNC Symbol;Acc:HGNC:28359]	79080
ENST00000258962.4	3917.13	0.123144	0.12038	1.02296	0.306326	0.725188	ENSG00000136450	SRSF1	serine and arginine rich splicing factor 1 [Source:HGNC Symbol;Acc:HGNC:10780]	6426
ENST00000394920.5	20187.5	-0.102597	0.135326	-0.75815	0.448361	0.814052	ENSG00000161016	RPL8	ribosomal protein L8 [Source:HGNC Symbol;Acc:HGNC:10368]	6132
ENST00000466681.1	426.629	0.517717	0.271965	1.90361	0.0569603	0.417669	ENSG00000156928	MALSU1	mitochondrial assembly of ribosomal large subunit 1 [Source:HGNC Symbol;Acc:HGNC:21721]	115416
ENST00000331666.9	8885.05	0.0159834	0.105408	0.151634	0.879476	0.963057	ENSG00000184110	EIF3C	eukaryotic translation initiation factor 3 subunit C [Source:HGNC Symbol;Acc:HGNC:3279]	8663
ENST00000291568.5	481.372	0.227996	0.34153	0.667573	0.504406	0.840677	ENSG00000160213	CSTB	cystatin B [Source:HGNC Symbol;Acc:HGNC:2482]	1476
ENST00000403346.6	804.08	-0.0577792	0.319662	-0.180751	0.856563	0.957414	ENSG00000115694	STK25	serine/threonine kinase 25 [Source:HGNC Symbol;Acc:HGNC:11404]	10494
ENST00000396383.4	524.127	-0.0356706	0.307985	-0.115819	0.907796	0.97172	ENSG00000170892	TSEN34	tRNA splicing endonuclease subunit 34 [Source:HGNC Symbol;Acc:HGNC:15506]	79042
ENST00000029410.8	178.677	0.752733	0.440616	1.70836	0.0875688	0.475074	ENSG00000027847	B4GALT7	beta-1,4-galactosyltransferase 7 [Source:HGNC Symbol;Acc:HGNC:930]	11285
ENST00000304043.8	1854.89	0.299819	0.224391	1.33614	0.181502	0.622684	ENSG00000169567	HINT1	histidine triad nucleotide binding protein 1 [Source:HGNC Symbol;Acc:HGNC:4912]	3094
ENST00000263645.8	2513.84	-0.0435178	0.184476	-0.2359	0.81351	0.950436	ENSG00000110651	CD81	CD81 molecule [Source:HGNC Symbol;Acc:HGNC:1701]	975
ENST00000350887.5	161.275	0.473276	0.368713	1.28359	0.199286	0.638363	ENSG00000184209	SNRNP35	small nuclear ribonucleoprotein U11/U12 subunit 35 [Source:HGNC Symbol;Acc:HGNC:30852]	11066
ENST00000619580.3	448.013	-0.66832	0.255911	-2.61153	0.00901371	0.201798	ENSG00000159335	PTMS	parathymosin [Source:HGNC Symbol;Acc:HGNC:9629]	5763
ENST00000256897.7	233.255	0.581897	0.341402	1.70443	0.0883004	0.477034	ENSG00000134480	CCNH	cyclin H [Source:HGNC Symbol;Acc:HGNC:1594]	902
ENST00000593135.4	741.516	0.085566	0.223455	0.382922	0.701777	0.917827	ENSG00000186185	KIF18B	kinesin family member 18B [Source:HGNC Symbol;Acc:HGNC:27102]	146909
ENST00000283882.3	636.353	-0.198098	0.278761	-0.710635	0.47731	0.826617	ENSG00000153774	CFDP1	craniofacial development protein 1 [Source:HGNC Symbol;Acc:HGNC:1873]	10428
ENST00000359523.5	436.658	0.239705	0.309437	0.774649	0.438547	0.80905	ENSG00000197965	MPZL1	myelin protein zero like 1 [Source:HGNC Symbol;Acc:HGNC:7226]	9019
ENST00000395511.6	315.352	-0.444389	0.262046	-1.69584	0.0899155	0.479903	ENSG00000109016	DHRS7B	dehydrogenase/reductase 7B [Source:HGNC Symbol;Acc:HGNC:24547]	25979
ENST00000394540.3	167.326	0.158974	0.417996	0.380325	0.703704	0.91827	ENSG00000173486	FKBP2	FK506 binding protein 2 [Source:HGNC Symbol;Acc:HGNC:3718]	2286
ENST00000528780.4	206.596	0.577087	0.360149	1.60236	0.109077	0.513147	ENSG00000185885	IFITM1	interferon induced transmembrane protein 1 [Source:HGNC Symbol;Acc:HGNC:5412]	8519
ENST00000388837.5	546.895	-0.513374	0.371225	-1.38292	0.16669	0.604598	ENSG00000111057	KRT18	keratin 18 [Source:HGNC Symbol;Acc:HGNC:6430]	3875
ENST00000359564.2	460.533	-1.25039	0.303786	-4.11603	3.85454e-05	0.0204922	ENSG00000111817	DSE	dermatan sulfate epimerase [Source:HGNC Symbol;Acc:HGNC:21144]	29940
ENST00000598725.4	1862.43	0.116153	0.215055	0.540109	0.589122	0.881058	ENSG00000196235	SUPT5H	SPT5 homolog, DSIF elongation factor subunit [Source:HGNC Symbol;Acc:HGNC:11469]	6829
ENST00000294360.4	221.592	-0.267039	0.360327	-0.741102	0.458632	0.817915	ENSG00000162384	C1orf123	chromosome 1 open reading frame 123 [Source:HGNC Symbol;Acc:HGNC:26059]	54987
ENST00000554581.4	466.893	-0.306641	0.321452	-0.953925	0.340122	0.752781	ENSG00000142208	AKT1	AKT serine/threonine kinase 1 [Source:HGNC Symbol;Acc:HGNC:391]	207
ENST00000397851.5	90.0861	0.257443	0.679825	0.37869	0.704918	0.918476	ENSG00000165795	NDRG2	NDRG family member 2 [Source:HGNC Symbol;Acc:HGNC:14460]	57447
ENST00000354858.9	1801.9	-0.2792	0.158558	-1.76087	0.0782606	0.460343	ENSG00000004455	AK2	adenylate kinase 2 [Source:HGNC Symbol;Acc:HGNC:362]	204
ENST00000312175.5	1019.39	-0.0916303	0.140209	-0.653529	0.513416	0.845288	ENSG00000175334	BANF1	barrier to autointegration factor 1 [Source:HGNC Symbol;Acc:HGNC:17397]	8815
ENST00000379177.4	1073.6	-0.0419948	0.171354	-0.245076	0.806397	0.949511	ENSG00000005889	ZFX	zinc finger protein, X-linked [Source:HGNC Symbol;Acc:HGNC:12869]	7543
ENST00000333050.6	118.713	0.156537	0.493529	0.317178	0.751108	0.932091	ENSG00000184857	TMEM186	transmembrane protein 186 [Source:HGNC Symbol;Acc:HGNC:24530]	25880
ENST00000622744.3	106.382	-0.494068	0.563661	-0.876533	0.38074	0.778562	ENSG00000187951	ARHGAP11B	Rho GTPase activating protein 11B [Source:HGNC Symbol;Acc:HGNC:15782]	89839
ENST00000370521.6	713.789	-0.539434	0.212345	-2.54036	0.0110737	0.223442	ENSG00000065243	PKN2	protein kinase N2 [Source:HGNC Symbol;Acc:HGNC:9406]	5586
ENST00000611957.3	336.345	0.366148	0.290852	1.25888	0.208074	0.649633	ENSG00000167110	GOLGA2	golgin A2 [Source:HGNC Symbol;Acc:HGNC:4425]	2801
ENST00000272542.6	1353.45	-0.341477	0.176279	-1.93714	0.0527287	0.408697	ENSG00000144136	SLC20A1	solute carrier family 20 member 1 [Source:HGNC Symbol;Acc:HGNC:10946]	6574
ENST00000262570.8	556.811	-0.100538	0.2614	-0.384614	0.700523	0.916928	ENSG00000106554	CHCHD3	coiled-coil-helix-coiled-coil-helix domain containing 3 [Source:HGNC Symbol;Acc:HGNC:21906]	54927
ENST00000247020.7	228.01	-0.524058	0.37079	-1.41336	0.157551	0.592108	ENSG00000132581	SDF2	stromal cell derived factor 2 [Source:HGNC Symbol;Acc:HGNC:10675]	6388
ENST00000503794.4	483.261	0.107102	0.274982	0.389486	0.696917	0.915244	ENSG00000113552	GNPDA1	glucosamine-6-phosphate deaminase 1 [Source:HGNC Symbol;Acc:HGNC:4417]	10007
ENST00000264027.7	325.299	0.134132	0.263681	0.508691	0.610969	0.888869	ENSG00000109929	SC5D	sterol-C5-desaturase [Source:HGNC Symbol;Acc:HGNC:10547]	6309
ENST00000330333.9	261.22	-0.381686	0.374556	-1.01904	0.308186	0.727138	ENSG00000182240	BACE2	beta-site APP-cleaving enzyme 2 [Source:HGNC Symbol;Acc:HGNC:934]	25825
ENST00000537169.1	141.863	-0.692294	0.388687	-1.78111	0.0748942	0.45601	ENSG00000102401	ARMCX3	armadillo repeat containing, X-linked 3 [Source:HGNC Symbol;Acc:HGNC:24065]	51566
ENST00000621943.3	390.059	0.709636	0.299145	2.37221	0.0176819	0.259514	ENSG00000066322	ELOVL1	ELOVL fatty acid elongase 1 [Source:HGNC Symbol;Acc:HGNC:14418]	64834
ENST00000256997.6	227.083	0.727672	0.311791	2.33385	0.0196038	0.266916	ENSG00000134575	ACP2	acid phosphatase 2, lysosomal [Source:HGNC Symbol;Acc:HGNC:123]	53
ENST00000524300.4	224.196	0.544123	0.315534	1.72445	0.0846264	0.468128	ENSG00000040341	STAU2	staufen double-stranded RNA binding protein 2 [Source:HGNC Symbol;Acc:HGNC:11371]	27067
ENST00000317991.8	676.928	0.205143	0.229059	0.895594	0.37047	0.773607	ENSG00000089351	GRAMD1A	GRAM domain containing 1A [Source:HGNC Symbol;Acc:HGNC:29305]	57655
ENST00000544440.5	1913.53	0.318056	0.195342	1.6282	0.103483	0.503711	ENSG00000005810	MYCBP2	MYC binding protein 2, E3 ubiquitin protein ligase [Source:HGNC Symbol;Acc:HGNC:23386]	23077
ENST00000353533.8	244.675	-0.555953	0.417248	-1.33243	0.18272	0.622684	ENSG00000065559	MAP2K4	mitogen-activated protein kinase kinase 4 [Source:HGNC Symbol;Acc:HGNC:6844]	6416
ENST00000184956.9	545.145	0.0508007	0.22585	0.224931	0.822033	0.951833	ENSG00000068097	HEATR6	HEAT repeat containing 6 [Source:HGNC Symbol;Acc:HGNC:24076]	63897
ENST00000417362.5	509.395	0.0884659	0.297591	0.297274	0.766257	0.938109	ENSG00000103544	C16orf62	chromosome 16 open reading frame 62 [Source:HGNC Symbol;Acc:HGNC:24641]	57020
ENST00000016946.6	1032.7	0.0704348	0.171884	0.409781	0.681967	0.911299	ENSG00000015568	RGPD5	RANBP2-like and GRIP domain containing 5 [Source:HGNC Symbol;Acc:HGNC:32418]	84220
ENST00000266673.8	181.966	0.714114	0.398414	1.79239	0.0730704	0.451644	ENSG00000139291	TMEM19	transmembrane protein 19 [Source:HGNC Symbol;Acc:HGNC:25605]	55266
ENST00000331552.10	113.3	0.218723	0.442895	0.493848	0.621414	0.89037	ENSG00000184162	NR2C2AP	nuclear receptor 2C2 associated protein [Source:HGNC Symbol;Acc:HGNC:30763]	126382
ENST00000327787.11	566.382	-0.173908	0.334211	-0.520355	0.602816	0.886661	ENSG00000185504	FAAP100	Fanconi anemia core complex associated protein 100 [Source:HGNC Symbol;Acc:HGNC:26171]	80233
ENST00000407537.4	659.268	0.408159	0.21054	1.93863	0.0525464	0.408135	ENSG00000093010	COMT	catechol-O-methyltransferase [Source:HGNC Symbol;Acc:HGNC:2228]	1312
ENST00000299381.4	233.14	-0.135119	0.524869	-0.257433	0.796844	0.946164	ENSG00000166295	ANAPC16	anaphase promoting complex subunit 16 [Source:HGNC Symbol;Acc:HGNC:26976]	119504
ENST00000416957.4	296.836	0.147155	0.337416	0.436123	0.662748	0.90614	ENSG00000075420	FNDC3B	fibronectin type III domain containing 3B [Source:HGNC Symbol;Acc:HGNC:24670]	64778
ENST00000330459.6	5168.47	-0.169453	0.104342	-1.62402	0.104371	0.505959	ENSG00000182481	KPNA2	karyopherin subunit alpha 2 [Source:HGNC Symbol;Acc:HGNC:6395]	3838
ENST00000379542.8	176.567	-0.690749	0.421961	-1.637	0.101631	0.501142	ENSG00000137210	TMEM14B	transmembrane protein 14B [Source:HGNC Symbol;Acc:HGNC:21384]	81853
ENST00000303434.7	593.849	-0.350781	0.240877	-1.45626	0.14532	0.572213	ENSG00000170638	TRABD	TraB domain containing [Source:HGNC Symbol;Acc:HGNC:28805]	80305
ENST00000461494.4	206.102	0.0469258	0.338357	0.138687	0.889697	0.968071	ENSG00000114209	PDCD10	programmed cell death 10 [Source:HGNC Symbol;Acc:HGNC:8761]	11235
ENST00000264279.8	1147.2	-0.37193	0.222845	-1.66901	0.0951161	0.489756	ENSG00000055044	NOP58	NOP58 ribonucleoprotein [Source:HGNC Symbol;Acc:HGNC:29926]	51602
ENST00000342160.6	4757.22	0.0797714	0.131714	0.605639	0.544755	0.861866	ENSG00000086758	HUWE1	HECT, UBA and WWE domain containing 1, E3 ubiquitin protein ligase [Source:HGNC Symbol;Acc:HGNC:30892]	10075
ENST00000223073.5	809.926	-0.63613	0.289613	-2.19648	0.0280576	0.310972	ENSG00000106344	RBM28	RNA binding motif protein 28 [Source:HGNC Symbol;Acc:HGNC:21863]	55131
ENST00000268704.5	533.402	0.356295	0.294721	1.20892	0.226693	0.666586	ENSG00000197912	SPG7	SPG7, paraplegin matrix AAA peptidase subunit [Source:HGNC Symbol;Acc:HGNC:11237]	6687
ENST00000323929.6	486.824	-0.00729497	0.291371	-0.0250367	0.980026	0.991271	ENSG00000020922	MRE11	MRE11 homolog, double strand break repair nuclease [Source:HGNC Symbol;Acc:HGNC:7230]	4361
ENST00000397224.7	584.485	-0.117136	0.233784	-0.501042	0.616342	0.889411	ENSG00000100350	FOXRED2	FAD dependent oxidoreductase domain containing 2 [Source:HGNC Symbol;Acc:HGNC:26264]	80020
ENST00000451491.2	363.21	-0.215572	0.296981	-0.725876	0.467915	0.822661	ENSG00000184281	TSSC4	tumor suppressing subtransferable candidate 4 [Source:HGNC Symbol;Acc:HGNC:12386]	10078
ENST00000409404.5	796.437	-0.52842	0.380724	-1.38794	0.165156	0.603659	ENSG00000165323	FAT3	FAT atypical cadherin 3 [Source:HGNC Symbol;Acc:HGNC:23112]	120114
ENST00000225724.8	187.107	-0.187327	0.387325	-0.483643	0.628639	0.893871	ENSG00000108587	GOSR1	golgi SNAP receptor complex member 1 [Source:HGNC Symbol;Acc:HGNC:4430]	9527
ENST00000282412.7	243.985	0.143182	0.346526	0.413191	0.679466	0.911067	ENSG00000138032	PPM1B	protein phosphatase, Mg2+/Mn2+ dependent 1B [Source:HGNC Symbol;Acc:HGNC:9276]	5495
ENST00000472745.1	354.52	-0.543384	0.309534	-1.75549	0.0791758	0.460547	ENSG00000133142	TCEAL4	transcription elongation factor A like 4 [Source:HGNC Symbol;Acc:HGNC:26121]	79921
ENST00000394073.4	423.684	0.385209	0.24651	1.56265	0.118135	0.532216	ENSG00000124356	STAMBP	STAM binding protein [Source:HGNC Symbol;Acc:HGNC:16950]	10617
ENST00000569545.4	18710.4	0.14581	0.0937619	1.5551	0.119921	0.535358	ENSG00000149925	ALDOA	aldolase, fructose-bisphosphate A [Source:HGNC Symbol;Acc:HGNC:414]	226
ENST00000354725.6	2324.12	0.0964768	0.139203	0.693065	0.488268	0.833125	ENSG00000197157	SND1	staphylococcal nuclease and tudor domain containing 1 [Source:HGNC Symbol;Acc:HGNC:30646]	27044
ENST00000336470.7	1027.53	0.062196	0.146213	0.425379	0.67056	0.907925	ENSG00000130119	GNL3L	G protein nucleolar 3 like [Source:HGNC Symbol;Acc:HGNC:25553]	54552
ENST00000454775.4	365.276	-0.816844	0.333351	-2.4504	0.0142696	0.238962	ENSG00000135913	USP37	ubiquitin specific peptidase 37 [Source:HGNC Symbol;Acc:HGNC:20063]	57695
ENST00000379942.4	237.786	-1.28069	0.384551	-3.33036	0.00086734	0.0743073	ENSG00000044446	PHKA2	phosphorylase kinase regulatory subunit alpha 2 [Source:HGNC Symbol;Acc:HGNC:8926]	5256
ENST00000349139.5	1691.9	-0.167825	0.136723	-1.22748	0.219642	0.658841	ENSG00000065183	WDR3	WD repeat domain 3 [Source:HGNC Symbol;Acc:HGNC:12755]	10885
ENST00000509990.4	6137.49	0.0717526	0.139167	0.515588	0.606142	0.887093	ENSG00000280987	MATR3	matrin 3 [Source:NCBI gene;Acc:9782]	9782
ENST00000247665.11	1025.65	0.410632	0.192926	2.12844	0.0333006	0.337624	ENSG00000054148	PHPT1	phosphohistidine phosphatase 1 [Source:HGNC Symbol;Acc:HGNC:30033]	29085
ENST00000283415.3	1526.78	0.036557	0.154278	0.236955	0.812691	0.950436	ENSG00000153395	LPCAT1	lysophosphatidylcholine acyltransferase 1 [Source:HGNC Symbol;Acc:HGNC:25718]	79888
ENST00000399410.6	740.409	-0.085042	0.171184	-0.496788	0.619338	0.889708	ENSG00000103222	ABCC1	ATP binding cassette subfamily C member 1 [Source:HGNC Symbol;Acc:HGNC:51]	4363
ENST00000356341.6	321.676	-0.336614	0.272674	-1.23449	0.217019	0.655386	ENSG00000149269	PAK1	p21 (RAC1) activated kinase 1 [Source:HGNC Symbol;Acc:HGNC:8590]	5058
ENST00000356860.6	201.071	-0.138302	0.434228	-0.318501	0.750105	0.932083	ENSG00000153956	CACNA2D1	calcium voltage-gated channel auxiliary subunit alpha2delta 1 [Source:HGNC Symbol;Acc:HGNC:1399]	781
ENST00000256383.7	899.764	-0.53316	0.179442	-2.97122	0.00296621	0.1283	ENSG00000134001	EIF2S1	eukaryotic translation initiation factor 2 subunit alpha [Source:HGNC Symbol;Acc:HGNC:3265]	1965
ENST00000262384.3	252.884	-0.630232	0.449992	-1.40054	0.161351	0.597671	ENSG00000102921	N4BP1	NEDD4 binding protein 1 [Source:HGNC Symbol;Acc:HGNC:29850]	9683
ENST00000264158.11	664.319	0.252511	0.311622	0.810313	0.41776	0.798902	ENSG00000115839	RAB3GAP1	RAB3 GTPase activating protein catalytic subunit 1 [Source:HGNC Symbol;Acc:HGNC:17063]	22930
ENST00000398831.6	306.732	0.0174683	0.243753	0.071664	0.942869	0.979382	ENSG00000100023	PPIL2	peptidylprolyl isomerase like 2 [Source:HGNC Symbol;Acc:HGNC:9261]	23759
ENST00000621161.3	229.328	0.27078	0.419711	0.645158	0.518825	0.847102	ENSG00000131242	RAB11FIP4	RAB11 family interacting protein 4 [Source:HGNC Symbol;Acc:HGNC:30267]	84440
ENST00000280758.8	108.765	0.0752581	0.587022	0.128203	0.897988	0.970822	ENSG00000151136	BTBD11	BTB domain containing 11 [Source:HGNC Symbol;Acc:HGNC:23844]	121551
ENST00000380707.7	871.488	-0.174942	0.201583	-0.86784	0.385482	0.779071	ENSG00000172062	SMN1	survival of motor neuron 1, telomeric [Source:HGNC Symbol;Acc:HGNC:11117]	6606
ENST00000316059.6	629.594	0.532525	0.284044	1.8748	0.0608209	0.429069	ENSG00000186660	ZFP91	ZFP91 zinc finger protein [Source:HGNC Symbol;Acc:HGNC:14983]	80829
ENST00000526683.4	2189.37	-0.225302	0.172774	-1.30403	0.192223	0.631827	ENSG00000179950	PUF60	poly(U) binding splicing factor 60 [Source:HGNC Symbol;Acc:HGNC:17042]	22827
ENST00000300527.7	174.078	-0.40447	0.360382	-1.12234	0.261718	0.692178	ENSG00000142173	COL6A2	collagen type VI alpha 2 chain [Source:HGNC Symbol;Acc:HGNC:2212]	1292
ENST00000303210.7	1525.44	-0.126942	0.152557	-0.832096	0.405355	0.790636	ENSG00000172354	GNB2	G protein subunit beta 2 [Source:HGNC Symbol;Acc:HGNC:4398]	2783
ENST00000370982.3	139.685	0.854538	0.358342	2.3847	0.0170931	0.25723	ENSG00000172380	GNG12	G protein subunit gamma 12 [Source:HGNC Symbol;Acc:HGNC:19663]	55970
ENST00000401952.5	105.791	-1.08055	0.447212	-2.4162	0.0156836	0.24925	ENSG00000080845	DLGAP4	DLG associated protein 4 [Source:HGNC Symbol;Acc:HGNC:24476]	22839
ENST00000344229.6	166.491	-0.171411	0.450576	-0.380427	0.703628	0.91827	ENSG00000082996	RNF13	ring finger protein 13 [Source:HGNC Symbol;Acc:HGNC:10057]	11342
ENST00000372950.4	787.754	-0.89095	0.276046	-3.22754	0.00124858	0.0845527	ENSG00000213551	DNAJC9	DnaJ heat shock protein family (Hsp40) member C9 [Source:HGNC Symbol;Acc:HGNC:19123]	23234
ENST00000288439.8	473.956	0.395775	0.228661	1.73083	0.0834816	0.466337	ENSG00000157637	SLC38A10	solute carrier family 38 member 10 [Source:HGNC Symbol;Acc:HGNC:28237]	124565
ENST00000299300.9	4464.19	0.0250502	0.117513	0.213169	0.831195	0.95419	ENSG00000166226	CCT2	chaperonin containing TCP1 subunit 2 [Source:HGNC Symbol;Acc:HGNC:1615]	10576
ENST00000575354.5	550.552	-0.150543	0.287483	-0.523658	0.600516	0.886661	ENSG00000079432	CIC	capicua transcriptional repressor [Source:HGNC Symbol;Acc:HGNC:14214]	23152
ENST00000337537.6	143.908	-0.397518	0.433641	-0.916698	0.359301	0.763197	ENSG00000154001	PPP2R5E	protein phosphatase 2 regulatory subunit B'epsilon [Source:HGNC Symbol;Acc:HGNC:9313]	5529
ENST00000314191.5	8492.35	-0.0268268	0.132378	-0.202654	0.839406	0.95419	ENSG00000253729	PRKDC	protein kinase, DNA-activated, catalytic polypeptide [Source:HGNC Symbol;Acc:HGNC:9413]	5591
ENST00000322875.7	455.221	0.339304	0.249612	1.35933	0.174043	0.614346	ENSG00000117335	CD46	CD46 molecule [Source:HGNC Symbol;Acc:HGNC:6953]	4179
ENST00000366987.5	171.743	0.428752	0.353701	1.21219	0.225441	0.665071	ENSG00000162772	ATF3	activating transcription factor 3 [Source:HGNC Symbol;Acc:HGNC:785]	467
ENST00000484302.3	227.386	-0.148127	0.386489	-0.383265	0.701523	0.91777	ENSG00000108511	HOXB6	homeobox B6 [Source:HGNC Symbol;Acc:HGNC:5117]	3216
ENST00000290299.5	1586.58	0.011963	0.190267	0.0628749	0.949866	0.981858	ENSG00000241837	ATP5O	ATP synthase, H+ transporting, mitochondrial F1 complex, O subunit [Source:HGNC Symbol;Acc:HGNC:850]	539
ENST00000427865.2	383.71	0.913333	0.383651	2.38063	0.0172828	0.258573	ENSG00000131446	MGAT1	mannosyl (alpha-1,3-)-glycoprotein beta-1,2-N-acetylglucosaminyltransferase [Source:HGNC Symbol;Acc:HGNC:7044]	4245
ENST00000546191.4	194.939	-0.325953	0.504579	-0.645991	0.518285	0.846986	ENSG00000119408	NEK6	NIMA related kinase 6 [Source:HGNC Symbol;Acc:HGNC:7749]	10783
ENST00000340828.5	650.856	-0.245078	0.206822	-1.18498	0.236027	0.673615	ENSG00000113328	CCNG1	cyclin G1 [Source:HGNC Symbol;Acc:HGNC:1592]	900
ENST00000559115.4	333.15	-0.194108	0.406982	-0.476944	0.633402	0.895744	ENSG00000100897	DCAF11	DDB1 and CUL4 associated factor 11 [Source:HGNC Symbol;Acc:HGNC:20258]	80344
ENST00000398174.6	1340.38	0.048973	0.11948	0.409885	0.68189	0.911299	ENSG00000101294	HM13	histocompatibility minor 13 [Source:HGNC Symbol;Acc:HGNC:16435]	81502
ENST00000260379.9	7155.37	0.223187	0.113461	1.96708	0.0491736	0.396677	ENSG00000137818	RPLP1	ribosomal protein lateral stalk subunit P1 [Source:HGNC Symbol;Acc:HGNC:10372]	6176
ENST00000389562.5	748.371	0.302348	0.169236	1.78654	0.0740112	0.453106	ENSG00000183495	EP400	E1A binding protein p400 [Source:HGNC Symbol;Acc:HGNC:11958]	57634
ENST00000333651.9	550.784	-0.0192846	0.325234	-0.0592947	0.952717	0.982629	ENSG00000064961	HMG20B	high mobility group 20B [Source:HGNC Symbol;Acc:HGNC:5002]	10362
ENST00000296591.8	139.625	0.967225	0.475696	2.03328	0.0420239	0.370952	ENSG00000164176	EDIL3	EGF like repeats and discoidin domains 3 [Source:HGNC Symbol;Acc:HGNC:3173]	10085
ENST00000421745.5	1671.39	-0.0949296	0.182416	-0.520403	0.602783	0.886661	ENSG00000115760	BIRC6	baculoviral IAP repeat containing 6 [Source:HGNC Symbol;Acc:HGNC:13516]	57448
ENST00000250937.6	316.262	0.395284	0.393574	1.00434	0.315212	0.733509	ENSG00000129932	DOHH	deoxyhypusine hydroxylase [Source:HGNC Symbol;Acc:HGNC:28662]	83475
ENST00000430246.5	7059.14	0.0055378	0.0992791	0.0557801	0.955517	0.982846	ENSG00000092199	HNRNPC	heterogeneous nuclear ribonucleoprotein C (C1/C2) [Source:HGNC Symbol;Acc:HGNC:5035]	3183
ENST00000590247.5	866.608	-0.318346	0.198086	-1.60711	0.10803	0.511182	ENSG00000105185	PDCD5	programmed cell death 5 [Source:HGNC Symbol;Acc:HGNC:8764]	9141
ENST00000401707.5	645.782	0.235798	0.227532	1.03633	0.300049	0.719895	ENSG00000104356	POP1	POP1 homolog, ribonuclease P/MRP subunit [Source:HGNC Symbol;Acc:HGNC:30129]	10940
ENST00000404241.5	2792.84	-0.206798	0.235327	-0.878768	0.379527	0.778192	ENSG00000128272	ATF4	activating transcription factor 4 [Source:HGNC Symbol;Acc:HGNC:786]	468
ENST00000253251.11	746.979	-0.756464	0.18412	-4.10854	3.98164e-05	0.0204922	ENSG00000130939	UBE4B	ubiquitination factor E4B [Source:HGNC Symbol;Acc:HGNC:12500]	10277
ENST00000367474.1	111.369	-0.561243	0.475451	-1.18044	0.237824	0.674356	ENSG00000203727	SAMD5	sterile alpha motif domain containing 5 [Source:HGNC Symbol;Acc:HGNC:21180]	389432
ENST00000369642.6	352.935	0.327296	0.330273	0.990983	0.321694	0.738396	ENSG00000155366	RHOC	ras homolog family member C [Source:HGNC Symbol;Acc:HGNC:669]	389
ENST00000264265.3	119.265	0.954081	0.443528	2.15112	0.0314668	0.329612	ENSG00000079257	LXN	latexin [Source:HGNC Symbol;Acc:HGNC:13347]	56925
ENST00000293406.6	391.355	-0.506527	0.354664	-1.42819	0.153238	0.585145	ENSG00000161654	LSM12	LSM12 homolog [Source:HGNC Symbol;Acc:HGNC:26407]	124801
ENST00000372172.4	345.518	-0.089442	0.297413	-0.300733	0.763618	0.937362	ENSG00000126107	HECTD3	HECT domain E3 ubiquitin protein ligase 3 [Source:HGNC Symbol;Acc:HGNC:26117]	79654
ENST00000226796.6	330.321	-0.05347	0.272213	-0.196427	0.844276	0.95498	ENSG00000109534	GAR1	GAR1 ribonucleoprotein [Source:HGNC Symbol;Acc:HGNC:14264]	54433
ENST00000314485.10	143.538	1.25831	0.419569	2.99906	0.00270817	0.121553	ENSG00000162729	IGSF8	immunoglobulin superfamily member 8 [Source:HGNC Symbol;Acc:HGNC:17813]	93185
ENST00000523111.5	266.399	-0.626674	0.289392	-2.16549	0.0303505	0.321445	ENSG00000169139	UBE2V2	ubiquitin conjugating enzyme E2 V2 [Source:HGNC Symbol;Acc:HGNC:12495]	7336
ENST00000297258.9	533.513	-0.554904	0.259783	-2.13603	0.0326771	0.335909	ENSG00000164687	FABP5	fatty acid binding protein 5 [Source:HGNC Symbol;Acc:HGNC:3560]	2171
ENST00000566423.4	272.848	0.143238	0.260404	0.550059	0.582279	0.877776	ENSG00000128989	ARPP19	cAMP regulated phosphoprotein 19 [Source:HGNC Symbol;Acc:HGNC:16967]	10776
ENST00000240333.9	649.904	-0.128039	0.23274	-0.550139	0.582224	0.877776	ENSG00000121073	SLC35B1	solute carrier family 35 member B1 [Source:HGNC Symbol;Acc:HGNC:20798]	10237
ENST00000479209.1	199.243	-0.188546	0.372392	-0.50631	0.612639	0.888869	ENSG00000120742	SERP1	stress associated endoplasmic reticulum protein 1 [Source:HGNC Symbol;Acc:HGNC:10759]	27230
ENST00000301717.7	164.965	0.129287	0.476668	0.271231	0.786213	0.942483	ENSG00000162032	SPSB3	splA/ryanodine receptor domain and SOCS box containing 3 [Source:HGNC Symbol;Acc:HGNC:30629]	90864
ENST00000545068.4	373.443	0.00109432	0.247847	0.00441533	0.996477	0.998158	ENSG00000198815	FOXJ3	forkhead box J3 [Source:HGNC Symbol;Acc:HGNC:29178]	22887
ENST00000291439.6	970.346	-0.160616	0.163065	-0.984981	0.324633	0.740812	ENSG00000072958	AP1M1	adaptor related protein complex 1 mu 1 subunit [Source:HGNC Symbol;Acc:HGNC:13667]	8907
ENST00000431606.2	178.149	-1.02192	0.459181	-2.22552	0.0260467	0.302218	ENSG00000156603	MED19	mediator complex subunit 19 [Source:HGNC Symbol;Acc:HGNC:29600]	219541
ENST00000317635.5	308.923	-0.280705	0.296304	-0.947353	0.343459	0.754279	ENSG00000178307	TMEM11	transmembrane protein 11 [Source:HGNC Symbol;Acc:HGNC:16823]	8834
ENST00000346213.7	1078.53	0.0604891	0.168658	0.35865	0.719857	0.92222	ENSG00000108774	RAB5C	RAB5C, member RAS oncogene family [Source:HGNC Symbol;Acc:HGNC:9785]	5878
ENST00000399850.6	257.74	-0.101268	0.322614	-0.313899	0.753598	0.933217	ENSG00000048740	CELF2	CUGBP Elav-like family member 2 [Source:HGNC Symbol;Acc:HGNC:2550]	10659
ENST00000232564.6	447.447	0.378061	0.322947	1.17066	0.241736	0.675149	ENSG00000114450	GNB4	G protein subunit beta 4 [Source:HGNC Symbol;Acc:HGNC:20731]	59345
ENST00000256319.6	138.269	-0.333632	0.467672	-0.713389	0.475605	0.825539	ENSG00000133935	C14orf1	chromosome 14 open reading frame 1 [Source:HGNC Symbol;Acc:HGNC:1187]	11161
ENST00000250454.6	280.749	0.910803	0.571975	1.59238	0.111299	0.518226	ENSG00000129518	EAPP	E2F associated phosphoprotein [Source:HGNC Symbol;Acc:HGNC:19312]	55837
ENST00000368455.7	464.94	0.0671066	0.23101	0.290492	0.77144	0.939388	ENSG00000025156	HSF2	heat shock transcription factor 2 [Source:HGNC Symbol;Acc:HGNC:5225]	3298
ENST00000268802.8	784.348	0.173694	0.199101	0.872392	0.382995	0.779071	ENSG00000141101	NOB1	NIN1/PSMD8 binding protein 1 homolog [Source:HGNC Symbol;Acc:HGNC:29540]	28987
ENST00000216297.5	3120.7	0.178954	0.160473	1.11517	0.264778	0.694366	ENSG00000092201	SUPT16H	SPT16 homolog, facilitates chromatin remodeling subunit [Source:HGNC Symbol;Acc:HGNC:11465]	11198
ENST00000271715.5	799.656	0.0121327	0.243774	0.0497704	0.960305	0.984575	ENSG00000143442	POGZ	pogo transposable element derived with ZNF domain [Source:HGNC Symbol;Acc:HGNC:18801]	23126
ENST00000344318.3	137.97	0.0694739	0.327312	0.212256	0.831907	0.95419	ENSG00000100319	ZMAT5	zinc finger matrin-type 5 [Source:HGNC Symbol;Acc:HGNC:28046]	55954
ENST00000265562.4	247.967	-0.132227	0.426521	-0.310014	0.75655	0.934192	ENSG00000076201	PTPN23	protein tyrosine phosphatase, non-receptor type 23 [Source:HGNC Symbol;Acc:HGNC:14406]	25930
ENST00000429644.5	152.172	-0.183149	0.411607	-0.444961	0.656348	0.90505	ENSG00000114480	GBE1	1,4-alpha-glucan branching enzyme 1 [Source:HGNC Symbol;Acc:HGNC:4180]	2632
ENST00000352861.7	260.673	-0.148803	0.343169	-0.433615	0.664568	0.906439	ENSG00000132432	SEC61G	Sec61 translocon gamma subunit [Source:HGNC Symbol;Acc:HGNC:18277]	23480
ENST00000265896.8	851.059	-0.0210885	0.157042	-0.134286	0.893177	0.969737	ENSG00000104549	SQLE	squalene epoxidase [Source:HGNC Symbol;Acc:HGNC:11279]	6713
ENST00000373547.7	381.418	0.0563909	0.241224	0.23377	0.815163	0.950436	ENSG00000119414	PPP6C	protein phosphatase 6 catalytic subunit [Source:HGNC Symbol;Acc:HGNC:9323]	5537
ENST00000419275.2	352.426	-0.597386	0.439368	-1.35965	0.17394	0.614282	ENSG00000236334	PPIAL4G	peptidylprolyl isomerase A like 4G [Source:HGNC Symbol;Acc:HGNC:33996]	644591
ENST00000216361.7	1467.07	-0.0367984	0.137207	-0.268196	0.788548	0.943291	ENSG00000100473	COCH	cochlin [Source:HGNC Symbol;Acc:HGNC:2180]	1690
ENST00000309558.6	440.603	0.0282228	0.306553	0.0920647	0.926647	0.976271	ENSG00000173705	SUSD5	sushi domain containing 5 [Source:HGNC Symbol;Acc:HGNC:29061]	26032
ENST00000394967.2	130.444	0.0543854	0.45618	0.119219	0.905102	0.97172	ENSG00000217236	SP9	Sp9 transcription factor [Source:HGNC Symbol;Acc:HGNC:30690]	100131390
ENST00000402868.6	783.245	-0.346503	0.187388	-1.84912	0.0644407	0.433916	ENSG00000183955	KMT5A	lysine methyltransferase 5A [Source:HGNC Symbol;Acc:HGNC:29489]	387893
ENST00000233078.7	2636.8	0.315737	0.125251	2.52083	0.0117079	0.225263	ENSG00000071626	DAZAP1	DAZ associated protein 1 [Source:HGNC Symbol;Acc:HGNC:2683]	26528
ENST00000524803.4	449.305	-0.824767	0.331898	-2.485	0.0129551	0.230912	ENSG00000166788	SAAL1	serum amyloid A like 1 [Source:HGNC Symbol;Acc:HGNC:25158]	113174
ENST00000425690.6	560.97	-0.440573	0.304244	-1.44809	0.147592	0.576684	ENSG00000073008	PVR	poliovirus receptor [Source:HGNC Symbol;Acc:HGNC:9705]	5817
ENST00000371731.4	855.149	0.399001	0.159219	2.50599	0.0122109	0.225325	ENSG00000112759	SLC29A1	solute carrier family 29 member 1 (Augustine blood group) [Source:HGNC Symbol;Acc:HGNC:11003]	2030
ENST00000337815.7	476.307	0.302706	0.37586	0.805367	0.420608	0.799664	ENSG00000179195	ZNF664	zinc finger protein 664 [Source:HGNC Symbol;Acc:HGNC:25406]	144348
ENST00000372348.5	1065.84	-0.246571	0.188577	-1.30754	0.191031	0.631827	ENSG00000097007	ABL1	ABL proto-oncogene 1, non-receptor tyrosine kinase [Source:HGNC Symbol;Acc:HGNC:76]	25
ENST00000368305.7	354.353	0.0183643	0.283249	0.0648344	0.948306	0.981089	ENSG00000116586	LAMTOR2	late endosomal/lysosomal adaptor, MAPK and MTOR activator 2 [Source:HGNC Symbol;Acc:HGNC:29796]	28956
ENST00000344936.5	416.972	1.13875	0.426575	2.66952	0.00759606	0.188785	ENSG00000165322	ARHGAP12	Rho GTPase activating protein 12 [Source:HGNC Symbol;Acc:HGNC:16348]	94134
ENST00000379661.6	606.476	-0.164733	0.302337	-0.544867	0.585845	0.879051	ENSG00000140854	KATNB1	katanin regulatory subunit B1 [Source:HGNC Symbol;Acc:HGNC:6217]	10300
ENST00000367090.3	439.199	0.0717387	0.255786	0.280464	0.779122	0.94082	ENSG00000146433	TMEM181	transmembrane protein 181 [Source:HGNC Symbol;Acc:HGNC:20958]	57583
ENST00000398960.5	413.746	-0.406561	0.317001	-1.28252	0.19966	0.638363	ENSG00000157540	DYRK1A	dual specificity tyrosine phosphorylation regulated kinase 1A [Source:HGNC Symbol;Acc:HGNC:3091]	1859
ENST00000263382.6	437.871	-0.180581	0.314258	-0.574627	0.565544	0.87168	ENSG00000105011	ASF1B	anti-silencing function 1B histone chaperone [Source:HGNC Symbol;Acc:HGNC:20996]	55723
ENST00000344726.8	401.656	-0.207435	0.487701	-0.425332	0.670594	0.907925	ENSG00000118418	HMGN3	high mobility group nucleosomal binding domain 3 [Source:HGNC Symbol;Acc:HGNC:12312]	9324
ENST00000375203.6	347.062	-0.42484	0.341538	-1.2439	0.213535	0.655386	ENSG00000213676	ATF6B	activating transcription factor 6 beta [Source:HGNC Symbol;Acc:HGNC:2349]	1388
ENST00000434417.1	312.633	-0.394108	0.540836	-0.728701	0.466184	0.821301	ENSG00000179965	ZNF771	zinc finger protein 771 [Source:HGNC Symbol;Acc:HGNC:29653]	51333
ENST00000321442.8	1040.79	0.0270037	0.207503	0.130136	0.896459	0.970771	ENSG00000164466	SFXN1	sideroflexin 1 [Source:HGNC Symbol;Acc:HGNC:16085]	94081
ENST00000272732.9	147.884	0.484506	0.47263	1.02513	0.305303	0.724413	ENSG00000144306	SCRN3	secernin 3 [Source:HGNC Symbol;Acc:HGNC:30382]	79634
ENST00000555238.4	288.779	-0.722555	0.38023	-1.90031	0.0573924	0.418276	ENSG00000133961	NUMB	NUMB, endocytic adaptor protein [Source:HGNC Symbol;Acc:HGNC:8060]	8650
ENST00000261636.11	268.824	0.301899	0.401842	0.751288	0.452479	0.816172	ENSG00000120805	ARL1	ADP ribosylation factor like GTPase 1 [Source:HGNC Symbol;Acc:HGNC:692]	400
ENST00000428216.3	423.15	0.156687	0.301831	0.519121	0.603676	0.886661	ENSG00000088888	MAVS	mitochondrial antiviral signaling protein [Source:HGNC Symbol;Acc:HGNC:29233]	57506
ENST00000264313.9	214.017	-0.695543	0.329551	-2.11058	0.0348087	0.342614	ENSG00000109171	SLAIN2	SLAIN motif family member 2 [Source:HGNC Symbol;Acc:HGNC:29282]	57606
ENST00000356239.6	609.196	-0.654294	0.291575	-2.244	0.0248325	0.298356	ENSG00000127914	AKAP9	A-kinase anchoring protein 9 [Source:HGNC Symbol;Acc:HGNC:379]	10142
ENST00000410092.6	292.23	1.17986	0.456399	2.58514	0.00973388	0.207823	ENSG00000134278	SPIRE1	spire type actin nucleation factor 1 [Source:HGNC Symbol;Acc:HGNC:30622]	56907
ENST00000616327.1	1006.99	0.371239	0.21109	1.75868	0.0786314	0.460547	ENSG00000116685	KIAA2013	KIAA2013 [Source:HGNC Symbol;Acc:HGNC:28513]	90231
ENST00000371601.4	457.009	0.113849	0.219685	0.518238	0.604292	0.886661	ENSG00000107281	NPDC1	neural proliferation, differentiation and control 1 [Source:HGNC Symbol;Acc:HGNC:7899]	56654
ENST00000338641.7	628.833	0.461063	0.390571	1.18048	0.237808	0.674356	ENSG00000186575	NF2	neurofibromin 2 [Source:HGNC Symbol;Acc:HGNC:7773]	4771
ENST00000221859.7	339.363	-0.306176	0.335039	-0.913851	0.360795	0.764595	ENSG00000105258	POLR2I	RNA polymerase II subunit I [Source:HGNC Symbol;Acc:HGNC:9196]	5438
ENST00000454177.4	211.795	0.406269	0.388001	1.04708	0.295061	0.715412	ENSG00000163788	SNRK	SNF related kinase [Source:HGNC Symbol;Acc:HGNC:30598]	54861
ENST00000351698.4	382.434	0.527579	0.268971	1.96147	0.0498245	0.398596	ENSG00000136827	TOR1A	torsin family 1 member A [Source:HGNC Symbol;Acc:HGNC:3098]	1861
ENST00000560626.5	318.654	0.561492	0.320483	1.75202	0.079771	0.461974	ENSG00000173517	PEAK1	pseudopodium enriched atypical kinase 1 [Source:HGNC Symbol;Acc:HGNC:29431]	79834
ENST00000320248.3	79.3104	1.06405	0.620229	1.71558	0.0862395	0.469512	ENSG00000176595	KBTBD11	kelch repeat and BTB domain containing 11 [Source:HGNC Symbol;Acc:HGNC:29104]	9920
ENST00000339397.4	265.282	-0.357626	0.334765	-1.06829	0.28539	0.709113	ENSG00000151304	SRFBP1	serum response factor binding protein 1 [Source:HGNC Symbol;Acc:HGNC:26333]	153443
ENST00000338008.8	322.727	-0.171366	0.389517	-0.439946	0.659976	0.905747	ENSG00000039319	ZFYVE16	zinc finger FYVE-type containing 16 [Source:HGNC Symbol;Acc:HGNC:20756]	9765
ENST00000294244.7	493.514	-0.282608	0.248999	-1.13497	0.256386	0.687522	ENSG00000168005	C11orf84	chromosome 11 open reading frame 84 [Source:HGNC Symbol;Acc:HGNC:25115]	144097
ENST00000380780.4	352.486	0.0467561	0.292939	0.15961	0.873188	0.961208	ENSG00000101871	MID1	midline 1 [Source:HGNC Symbol;Acc:HGNC:7095]	4281
ENST00000250024.7	199.302	0.551067	0.344145	1.60127	0.109318	0.513968	ENSG00000129173	E2F8	E2F transcription factor 8 [Source:HGNC Symbol;Acc:HGNC:24727]	79733
ENST00000368309.3	763.67	0.243924	0.179142	1.36162	0.173317	0.613348	ENSG00000160803	UBQLN4	ubiquilin 4 [Source:HGNC Symbol;Acc:HGNC:1237]	56893
ENST00000440021.1	261.181	-0.363283	0.408842	-0.888565	0.374237	0.775738	ENSG00000178974	FBXO34	F-box protein 34 [Source:HGNC Symbol;Acc:HGNC:20201]	55030
ENST00000497473.4	152.7	-0.0221391	0.463236	-0.0477923	0.961882	0.985106	ENSG00000134330	IAH1	isoamyl acetate-hydrolyzing esterase 1 homolog [Source:HGNC Symbol;Acc:HGNC:27696]	285148
ENST00000259526.3	187.992	-0.0270213	0.407967	-0.066234	0.947191	0.980729	ENSG00000136999	NOV	nephroblastoma overexpressed [Source:HGNC Symbol;Acc:HGNC:7885]	4856
ENST00000251413.6	1593.03	-0.134765	0.165238	-0.815583	0.414739	0.79641	ENSG00000131462	TUBG1	tubulin gamma 1 [Source:HGNC Symbol;Acc:HGNC:12417]	7283
ENST00000381440.4	164.09	-0.56345	0.595246	-0.946584	0.343851	0.754279	ENSG00000205730	ITPRIPL2	inositol 1,4,5-trisphosphate receptor interacting protein like 2 [Source:HGNC Symbol;Acc:HGNC:27257]	162073
ENST00000590949.4	161.599	0.663899	0.35198	1.88619	0.05927	0.424915	ENSG00000126561	STAT5A	signal transducer and activator of transcription 5A [Source:HGNC Symbol;Acc:HGNC:11366]	6776
ENST00000247182.6	535.926	-0.300568	0.347554	-0.864809	0.387143	0.779741	ENSG00000126778	SIX1	SIX homeobox 1 [Source:HGNC Symbol;Acc:HGNC:10887]	6495
ENST00000368357.6	157.643	-1.17133	0.469062	-2.49717	0.012519	0.22929	ENSG00000111912	NCOA7	nuclear receptor coactivator 7 [Source:HGNC Symbol;Acc:HGNC:21081]	135112
ENST00000238831.7	257.238	0.0915082	0.409087	0.223689	0.822999	0.951833	ENSG00000119820	YIPF4	Yip1 domain family member 4 [Source:HGNC Symbol;Acc:HGNC:28145]	84272
ENST00000370782.5	1028.38	-0.0559843	0.188594	-0.296851	0.766581	0.938109	ENSG00000155229	MMS19	MMS19 homolog, cytosolic iron-sulfur assembly component [Source:HGNC Symbol;Acc:HGNC:13824]	64210
ENST00000376511.5	465.675	-0.0878958	0.220074	-0.399392	0.689605	0.913299	ENSG00000204569	PPP1R10	protein phosphatase 1 regulatory subunit 10 [Source:HGNC Symbol;Acc:HGNC:9284]	5514
ENST00000366726.4	559.943	-1.30755	0.457154	-2.86019	0.00423391	0.147899	ENSG00000143774	GUK1	guanylate kinase 1 [Source:HGNC Symbol;Acc:HGNC:4693]	2987
ENST00000367137.3	156.032	0.946608	0.403227	2.34758	0.0188958	0.265187	ENSG00000133065	SLC41A1	solute carrier family 41 member 1 [Source:HGNC Symbol;Acc:HGNC:19429]	254428
ENST00000382745.7	402.534	-0.216245	0.312132	-0.692799	0.488436	0.833125	ENSG00000103249	CLCN7	chloride voltage-gated channel 7 [Source:HGNC Symbol;Acc:HGNC:2025]	1186
ENST00000217958.6	447.469	0.34466	0.233343	1.47705	0.139661	0.564451	ENSG00000101843	PSMD10	proteasome 26S subunit, non-ATPase 10 [Source:HGNC Symbol;Acc:HGNC:9555]	5716
ENST00000409218.4	146.406	-0.141732	0.604119	-0.234609	0.814512	0.950436	ENSG00000180398	MCFD2	multiple coagulation factor deficiency 2 [Source:HGNC Symbol;Acc:HGNC:18451]	90411
ENST00000307363.8	531.17	0.0477798	0.23689	0.201696	0.840154	0.95419	ENSG00000170266	GLB1	galactosidase beta 1 [Source:HGNC Symbol;Acc:HGNC:4298]	2720
ENST00000533410.4	1547.98	0.0968538	0.155292	0.62369	0.532831	0.855189	ENSG00000023191	RNH1	ribonuclease/angiogenin inhibitor 1 [Source:HGNC Symbol;Acc:HGNC:10074]	6050
ENST00000263966.6	352.393	0.23407	0.309978	0.755117	0.450179	0.814716	ENSG00000058056	USP13	ubiquitin specific peptidase 13 (isopeptidase T-3) [Source:HGNC Symbol;Acc:HGNC:12611]	8975
ENST00000513702.4	440.846	-0.00390541	0.266192	-0.0146714	0.988294	0.993312	ENSG00000109133	TMEM33	transmembrane protein 33 [Source:HGNC Symbol;Acc:HGNC:25541]	55161
ENST00000395915.6	625.988	-0.158769	0.20183	-0.786646	0.431489	0.805264	ENSG00000087586	AURKA	aurora kinase A [Source:HGNC Symbol;Acc:HGNC:11393]	6790
ENST00000610402.3	2156.91	-0.152888	0.141373	-1.08145	0.279497	0.703016	ENSG00000006125	AP2B1	adaptor related protein complex 2 beta 1 subunit [Source:HGNC Symbol;Acc:HGNC:563]	163
ENST00000370508.5	577.01	-0.43705	0.246832	-1.77064	0.0766208	0.458893	ENSG00000120053	GOT1	glutamic-oxaloacetic transaminase 1 [Source:HGNC Symbol;Acc:HGNC:4432]	2805
ENST00000370888.4	226.909	-0.292144	0.376563	-0.775816	0.437858	0.80905	ENSG00000137269	LRRC1	leucine rich repeat containing 1 [Source:HGNC Symbol;Acc:HGNC:14307]	55227
ENST00000234160.4	741.637	-0.286775	0.18889	-1.51821	0.12896	0.552659	ENSG00000115806	GORASP2	golgi reassembly stacking protein 2 [Source:HGNC Symbol;Acc:HGNC:17500]	26003
ENST00000376854.5	292.441	-0.0875041	0.234643	-0.372925	0.709204	0.920648	ENSG00000135045	C9orf40	chromosome 9 open reading frame 40 [Source:HGNC Symbol;Acc:HGNC:23433]	55071
ENST00000366735.4	516.016	0.14513	0.250042	0.580425	0.561628	0.870029	ENSG00000162910	MRPL55	mitochondrial ribosomal protein L55 [Source:HGNC Symbol;Acc:HGNC:16686]	128308
ENST00000373312.3	494.514	0.51641	0.231022	2.23533	0.0253959	0.299648	ENSG00000136830	FAM129B	family with sequence similarity 129 member B [Source:HGNC Symbol;Acc:HGNC:25282]	64855
ENST00000589334.4	243.37	0.778622	0.452003	1.7226	0.08496	0.468128	ENSG00000091947	TMEM101	transmembrane protein 101 [Source:HGNC Symbol;Acc:HGNC:28653]	84336
ENST00000216605.11	3922.16	-0.0911343	0.131147	-0.6949	0.487118	0.83303	ENSG00000100714	MTHFD1	methylenetetrahydrofolate dehydrogenase, cyclohydrolase and formyltetrahydrofolate synthetase 1 [Source:HGNC Symbol;Acc:HGNC:7432]	4522
ENST00000216027.6	109.58	0.651558	0.524777	1.24159	0.214388	0.655386	ENSG00000100209	HSCB	HscB mitochondrial iron-sulfur cluster cochaperone [Source:HGNC Symbol;Acc:HGNC:28913]	150274
ENST00000336714.6	917.785	0.310647	0.187145	1.65993	0.096929	0.492297	ENSG00000101310	SEC23B	Sec23 homolog B, coat complex II component [Source:HGNC Symbol;Acc:HGNC:10702]	10483
ENST00000371558.5	314.502	-0.361756	0.245182	-1.47546	0.140089	0.564451	ENSG00000077721	UBE2A	ubiquitin conjugating enzyme E2 A [Source:HGNC Symbol;Acc:HGNC:12472]	7319
ENST00000581164.1	100.443	0.199109	0.556469	0.357808	0.720487	0.922474	ENSG00000271567	PPIAL4E	peptidylprolyl isomerase A like 4E [Source:HGNC Symbol;Acc:HGNC:33997]	730262
ENST00000358849.7	317.816	0.423641	0.308465	1.37338	0.169633	0.608818	ENSG00000197150	ABCB8	ATP binding cassette subfamily B member 8 [Source:HGNC Symbol;Acc:HGNC:49]	11194
ENST00000389279.6	1540.42	-0.00382322	0.163929	-0.0233224	0.981393	0.99141	ENSG00000158941	CCAR2	cell cycle and apoptosis regulator 2 [Source:HGNC Symbol;Acc:HGNC:23360]	57805
ENST00000267540.2	186.423	1.02508	0.67506	1.5185	0.128888	0.552659	ENSG00000140022	STON2	stonin 2 [Source:HGNC Symbol;Acc:HGNC:30652]	85439
ENST00000354926.7	1113.72	-0.300764	0.198114	-1.51813	0.128981	0.552659	ENSG00000146963	LUC7L2	LUC7 like 2, pre-mRNA splicing factor [Source:HGNC Symbol;Acc:HGNC:21608]	51631
ENST00000361546.5	3172.28	0.00833889	0.116754	0.0714224	0.943062	0.979382	ENSG00000143569	UBAP2L	ubiquitin associated protein 2 like [Source:HGNC Symbol;Acc:HGNC:29877]	9898
ENST00000534064.4	378.055	-0.0374061	0.24856	-0.150491	0.880377	0.963449	ENSG00000149262	INTS4	integrator complex subunit 4 [Source:HGNC Symbol;Acc:HGNC:25048]	92105
ENST00000520810.4	303.902	0.904579	0.289618	3.12335	0.00178803	0.10134	ENSG00000104365	IKBKB	inhibitor of nuclear factor kappa B kinase subunit beta [Source:HGNC Symbol;Acc:HGNC:5960]	3551
ENST00000231512.4	777.359	0.144766	0.166131	0.871393	0.38354	0.779071	ENSG00000113583	C5orf15	chromosome 5 open reading frame 15 [Source:HGNC Symbol;Acc:HGNC:20656]	56951
ENST00000574924.5	399.427	0.145444	0.277458	0.524203	0.600137	0.88637	ENSG00000141552	ANAPC11	anaphase promoting complex subunit 11 [Source:HGNC Symbol;Acc:HGNC:14452]	51529
ENST00000393038.2	307.693	-0.0904682	0.293736	-0.307991	0.758089	0.935643	ENSG00000141378	PTRH2	peptidyl-tRNA hydrolase 2 [Source:HGNC Symbol;Acc:HGNC:24265]	51651
ENST00000369026.2	1180.43	0.0698007	0.204427	0.341445	0.732768	0.925858	ENSG00000143384	MCL1	MCL1, BCL2 family apoptosis regulator [Source:HGNC Symbol;Acc:HGNC:6943]	4170
ENST00000330181.8	442.415	0.141582	0.342155	0.413796	0.679023	0.911067	ENSG00000181625	SLX1B	SLX1 homolog B, structure-specific endonuclease subunit [Source:HGNC Symbol;Acc:HGNC:28748]	79008
ENST00000358431.6	273.318	0.309794	0.316008	0.980336	0.32692	0.743059	ENSG00000197077	KIAA1671	KIAA1671 [Source:HGNC Symbol;Acc:HGNC:29345]	85379
ENST00000374867.5	605.289	0.164899	0.261118	0.631512	0.527706	0.850436	ENSG00000099250	NRP1	neuropilin 1 [Source:HGNC Symbol;Acc:HGNC:8004]	8829
ENST00000242285.9	1043.68	-0.48111	0.207872	-2.31445	0.020643	0.274766	ENSG00000122705	CLTA	clathrin light chain A [Source:HGNC Symbol;Acc:HGNC:2090]	1211
ENST00000372621.7	1667.59	0.139138	0.169586	0.820453	0.411958	0.795893	ENSG00000171793	CTPS1	CTP synthase 1 [Source:HGNC Symbol;Acc:HGNC:2519]	1503
ENST00000594369.4	151.25	-1.01193	0.529543	-1.91095	0.0560113	0.415819	ENSG00000083838	ZNF446	zinc finger protein 446 [Source:HGNC Symbol;Acc:HGNC:21036]	55663
ENST00000340611.7	832.577	0.0363512	0.199188	0.182497	0.855193	0.956942	ENSG00000106009	BRAT1	BRCA1 associated ATM activator 1 [Source:HGNC Symbol;Acc:HGNC:21701]	221927
ENST00000259457.6	1575.49	-0.324652	0.208251	-1.55895	0.119009	0.534158	ENSG00000136930	PSMB7	proteasome subunit beta 7 [Source:HGNC Symbol;Acc:HGNC:9544]	5695
ENST00000316843.7	1018.1	0.109912	0.185951	0.591079	0.554467	0.866671	ENSG00000131899	LLGL1	LLGL1, scribble cell polarity complex component [Source:HGNC Symbol;Acc:HGNC:6628]	3996
ENST00000394642.6	378.775	0.567258	0.309983	1.82997	0.067255	0.438388	ENSG00000006042	TMEM98	transmembrane protein 98 [Source:HGNC Symbol;Acc:HGNC:24529]	26022
ENST00000399744.6	159.626	0.482784	0.379929	1.27072	0.203827	0.643841	ENSG00000215193	PEX26	peroxisomal biogenesis factor 26 [Source:HGNC Symbol;Acc:HGNC:22965]	55670
ENST00000357248.5	622.519	-0.129801	0.198553	-0.653737	0.513281	0.845288	ENSG00000080503	SMARCA2	SWI/SNF related, matrix associated, actin dependent regulator of chromatin, subfamily a, member 2 [Source:HGNC Symbol;Acc:HGNC:11098]	6595
ENST00000313695.10	493.754	0.328175	0.241948	1.35639	0.174977	0.615169	ENSG00000116584	ARHGEF2	Rho/Rac guanine nucleotide exchange factor 2 [Source:HGNC Symbol;Acc:HGNC:682]	9181
ENST00000571629.4	1247.11	0.574013	0.159191	3.60581	0.000311176	0.0500474	ENSG00000121057	AKAP1	A-kinase anchoring protein 1 [Source:HGNC Symbol;Acc:HGNC:367]	8165
ENST00000569417.4	818.452	-0.0854712	0.214601	-0.398279	0.690424	0.913299	ENSG00000167965	MLST8	MTOR associated protein, LST8 homolog [Source:HGNC Symbol;Acc:HGNC:24825]	64223
ENST00000397659.7	195.244	0.427524	0.431401	0.991013	0.321679	0.738396	ENSG00000204852	TCTN1	tectonic family member 1 [Source:HGNC Symbol;Acc:HGNC:26113]	79600
ENST00000377275.3	119.756	0.15963	0.417438	0.382404	0.702161	0.917827	ENSG00000165997	ARL5B	ADP ribosylation factor like GTPase 5B [Source:HGNC Symbol;Acc:HGNC:23052]	221079
ENST00000357750.7	292.803	0.663214	0.339278	1.95478	0.0506093	0.400179	ENSG00000068001	HYAL2	hyaluronoglucosaminidase 2 [Source:HGNC Symbol;Acc:HGNC:5321]	8692
ENST00000265293.7	394.613	0.13599	0.405067	0.335722	0.737081	0.92627	ENSG00000113645	WWC1	WW and C2 domain containing 1 [Source:HGNC Symbol;Acc:HGNC:29435]	23286
ENST00000353234.4	244	-0.215491	0.412703	-0.522145	0.601569	0.886661	ENSG00000165138	ANKS6	ankyrin repeat and sterile alpha motif domain containing 6 [Source:HGNC Symbol;Acc:HGNC:26724]	203286
ENST00000322054.8	115.348	0.438405	0.469141	0.934486	0.350053	0.757196	ENSG00000013016	EHD3	EH domain containing 3 [Source:HGNC Symbol;Acc:HGNC:3244]	30845
ENST00000451682.4	261.583	0.0614797	0.293654	0.209361	0.834166	0.95419	ENSG00000130429	ARPC1B	actin related protein 2/3 complex subunit 1B [Source:HGNC Symbol;Acc:HGNC:704]	10095
ENST00000263657.5	399.847	-0.119341	0.347018	-0.343905	0.730918	0.925795	ENSG00000115946	PNO1	partner of NOB1 homolog [Source:HGNC Symbol;Acc:HGNC:32790]	56902
ENST00000542267.4	76.8265	-0.678206	0.622706	-1.08913	0.276098	0.701177	ENSG00000145743	FBXL17	F-box and leucine rich repeat protein 17 [Source:HGNC Symbol;Acc:HGNC:13615]	64839
ENST00000357430.6	540.058	-0.244381	0.205074	-1.19167	0.233389	0.672802	ENSG00000123983	ACSL3	acyl-CoA synthetase long-chain family member 3 [Source:HGNC Symbol;Acc:HGNC:3570]	2181
ENST00000339362.8	988.651	0.244909	0.197468	1.24025	0.214884	0.655386	ENSG00000067141	NEO1	neogenin 1 [Source:HGNC Symbol;Acc:HGNC:7754]	4756
ENST00000262077.2	1497.75	-0.282712	0.157168	-1.79879	0.0720525	0.447862	ENSG00000124789	NUP153	nucleoporin 153 [Source:HGNC Symbol;Acc:HGNC:8062]	9972
ENST00000261332.9	420.77	0.0441072	0.238707	0.184775	0.853405	0.95657	ENSG00000172466	ZNF24	zinc finger protein 24 [Source:HGNC Symbol;Acc:HGNC:13032]	7572
ENST00000370768.5	1895.11	-0.225848	0.12446	-1.81463	0.0695805	0.445385	ENSG00000162613	FUBP1	far upstream element binding protein 1 [Source:HGNC Symbol;Acc:HGNC:4004]	8880
ENST00000569453.4	392.259	0.0316253	0.270698	0.116828	0.906996	0.97172	ENSG00000140995	DEF8	differentially expressed in FDCP 8 homolog [Source:HGNC Symbol;Acc:HGNC:25969]	54849
ENST00000341463.5	474.706	0.506661	0.303845	1.6675	0.0954156	0.489756	ENSG00000139579	NABP2	nucleic acid binding protein 2 [Source:HGNC Symbol;Acc:HGNC:28412]	79035
ENST00000619850.1	784.778	0.164546	0.222193	0.740553	0.458965	0.817915	ENSG00000101447	FAM83D	family with sequence similarity 83 member D [Source:HGNC Symbol;Acc:HGNC:16122]	81610
ENST00000334181.4	203.556	-0.597041	0.364876	-1.63628	0.101781	0.501142	ENSG00000186230	ZNF749	zinc finger protein 749 [Source:HGNC Symbol;Acc:HGNC:32783]	388567
ENST00000302763.10	3038.77	-0.145511	0.112908	-1.28876	0.197482	0.636151	ENSG00000044115	CTNNA1	catenin alpha 1 [Source:HGNC Symbol;Acc:HGNC:2509]	1495
ENST00000265140.8	237.695	0.120617	0.326691	0.36921	0.711971	0.921238	ENSG00000133302	SLF1	SMC5-SMC6 complex localization factor 1 [Source:HGNC Symbol;Acc:HGNC:25408]	84250
ENST00000395211.5	91.7591	0.433774	0.455762	0.951757	0.34122	0.752849	ENSG00000136842	TMOD1	tropomodulin 1 [Source:HGNC Symbol;Acc:HGNC:11871]	7111
ENST00000216797.8	265.606	0.151876	0.313305	0.484754	0.627851	0.893293	ENSG00000100906	NFKBIA	NFKB inhibitor alpha [Source:HGNC Symbol;Acc:HGNC:7797]	4792
ENST00000399583.3	142.787	0.0357004	0.489247	0.0729702	0.94183	0.979184	ENSG00000157927	RADIL	Rap associating with DIL domain [Source:HGNC Symbol;Acc:HGNC:22226]	55698
ENST00000373842.7	236.364	-0.10821	0.320056	-0.338097	0.73529	0.925858	ENSG00000130772	MED18	mediator complex subunit 18 [Source:HGNC Symbol;Acc:HGNC:25944]	54797
ENST00000298048.5	491.754	-0.289782	0.250075	-1.15878	0.246546	0.677827	ENSG00000165304	MELK	maternal embryonic leucine zipper kinase [Source:HGNC Symbol;Acc:HGNC:16870]	9833
ENST00000620384.1	100.844	-0.708894	0.443405	-1.59875	0.109876	0.515262	ENSG00000189057	FAM111B	family with sequence similarity 111 member B [Source:HGNC Symbol;Acc:HGNC:24200]	374393
ENST00000375799.6	608.923	0.105247	0.254153	0.414109	0.678794	0.911067	ENSG00000116786	PLEKHM2	pleckstrin homology and RUN domain containing M2 [Source:HGNC Symbol;Acc:HGNC:29131]	23207
ENST00000378799.9	749.18	0.0372465	0.313913	0.118652	0.905551	0.97172	ENSG00000182149	IST1	IST1, ESCRT-III associated factor [Source:HGNC Symbol;Acc:HGNC:28977]	9798
ENST00000320362.6	285.471	-1.03615	0.366441	-2.82761	0.00468971	0.14984	ENSG00000125454	SLC25A19	solute carrier family 25 member 19 [Source:HGNC Symbol;Acc:HGNC:14409]	60386
ENST00000537384.4	273.708	0.55094	0.311471	1.76884	0.0769213	0.459267	ENSG00000188191	PRKAR1B	protein kinase cAMP-dependent type I regulatory subunit beta [Source:HGNC Symbol;Acc:HGNC:9390]	5575
ENST00000339812.2	11384.7	0.125401	0.135868	0.922967	0.356025	0.76168	ENSG00000124635	HIST1H2BJ	histone cluster 1 H2B family member j [Source:HGNC Symbol;Acc:HGNC:4761]	8970
ENST00000353617.5	194.941	-0.282587	0.314295	-0.899112	0.368593	0.771357	ENSG00000164144	ARFIP1	ADP ribosylation factor interacting protein 1 [Source:HGNC Symbol;Acc:HGNC:21496]	27236
ENST00000370440.4	754.025	0.00122329	0.258742	0.00472784	0.996228	0.998038	ENSG00000122482	ZNF644	zinc finger protein 644 [Source:HGNC Symbol;Acc:HGNC:29222]	84146
ENST00000372838.7	345.035	-0.472968	0.277894	-1.70197	0.0887604	0.477034	ENSG00000167123	CERCAM	cerebral endothelial cell adhesion molecule [Source:HGNC Symbol;Acc:HGNC:23723]	51148
ENST00000249289.4	749.014	0.107438	0.201092	0.534274	0.593152	0.883832	ENSG00000128524	ATP6V1F	ATPase H+ transporting V1 subunit F [Source:HGNC Symbol;Acc:HGNC:16832]	9296
ENST00000394507.4	178.322	0.626367	0.611183	1.02484	0.305437	0.724413	ENSG00000001631	KRIT1	KRIT1, ankyrin repeat containing [Source:HGNC Symbol;Acc:HGNC:1573]	889
ENST00000397728.6	290.376	0.0124001	0.291305	0.0425675	0.966046	0.986492	ENSG00000160285	LSS	lanosterol synthase [Source:HGNC Symbol;Acc:HGNC:6708]	4047
ENST00000228425.9	202.018	-0.231445	0.328956	-0.703575	0.481697	0.829881	ENSG00000110841	PPFIBP1	PPFIA binding protein 1 [Source:HGNC Symbol;Acc:HGNC:9249]	8496
ENST00000356736.4	314.925	0.011163	0.357578	0.0312183	0.975095	0.990101	ENSG00000138821	SLC39A8	solute carrier family 39 member 8 [Source:HGNC Symbol;Acc:HGNC:20862]	64116
ENST00000394725.2	152.83	-0.890602	0.383225	-2.32397	0.0201273	0.270702	ENSG00000196470	SIAH1	siah E3 ubiquitin protein ligase 1 [Source:HGNC Symbol;Acc:HGNC:10857]	6477
ENST00000245304.4	122.192	-0.426794	0.429931	-0.992704	0.320854	0.73786	ENSG00000125249	RAP2A	RAP2A, member of RAS oncogene family [Source:HGNC Symbol;Acc:HGNC:9861]	5911
ENST00000359803.6	121.365	-0.209595	0.559363	-0.374703	0.707882	0.920628	ENSG00000110492	MDK	midkine (neurite growth-promoting factor 2) [Source:HGNC Symbol;Acc:HGNC:6972]	4192
ENST00000326639.9	252.243	-0.566312	0.363471	-1.55806	0.119218	0.534473	ENSG00000138709	LARP1B	La ribonucleoprotein domain family member 1B [Source:HGNC Symbol;Acc:HGNC:24704]	55132
ENST00000221665.4	84.9607	0.412039	0.633404	0.650515	0.51536	0.845606	ENSG00000179943	FIZ1	FLT3 interacting zinc finger 1 [Source:HGNC Symbol;Acc:HGNC:25917]	84922
ENST00000250416.8	521.76	0.476343	0.257116	1.85264	0.063934	0.433684	ENSG00000129484	PARP2	poly(ADP-ribose) polymerase 2 [Source:HGNC Symbol;Acc:HGNC:272]	10038
ENST00000371733.6	584.042	-0.637038	0.32074	-1.98615	0.0470169	0.388619	ENSG00000085832	EPS15	epidermal growth factor receptor pathway substrate 15 [Source:HGNC Symbol;Acc:HGNC:3419]	2060
ENST00000379391.6	272.694	0.130282	0.335113	0.388769	0.697447	0.915384	ENSG00000166881	NEMP1	nuclear envelope integral membrane protein 1 [Source:HGNC Symbol;Acc:HGNC:29001]	23306
ENST00000274311.2	366.183	0.0354423	0.235671	0.150389	0.880458	0.963449	ENSG00000152684	PELO	pelota homolog (Drosophila) [Source:HGNC Symbol;Acc:HGNC:8829]	53918
ENST00000382125.7	248.993	0.200095	0.303475	0.659346	0.509673	0.843465	ENSG00000032389	TSSC1	tumor suppressing subtransferable candidate 1 [Source:HGNC Symbol;Acc:HGNC:12383]	7260
ENST00000366542.4	1112.38	-0.129343	0.191912	-0.67397	0.50033	0.838959	ENSG00000143702	CEP170	centrosomal protein 170 [Source:HGNC Symbol;Acc:HGNC:28920]	9859
ENST00000612277.3	241.133	-0.116436	0.306262	-0.380184	0.703809	0.91827	ENSG00000159267	HLCS	holocarboxylase synthetase [Source:HGNC Symbol;Acc:HGNC:4976]	3141
ENST00000529022.4	236.421	0.462885	0.362085	1.27839	0.201113	0.640772	ENSG00000160959	LRRC14	leucine rich repeat containing 14 [Source:HGNC Symbol;Acc:HGNC:20419]	9684
ENST00000271234.10	314.385	0.116284	0.306802	0.379019	0.704674	0.918468	ENSG00000137942	FNBP1L	formin binding protein 1 like [Source:HGNC Symbol;Acc:HGNC:20851]	54874
ENST00000318217.8	609.197	-0.0156577	0.178742	-0.0875997	0.930195	0.976725	ENSG00000176658	MYO1D	myosin ID [Source:HGNC Symbol;Acc:HGNC:7598]	4642
ENST00000541182.1	3556.08	0.078701	0.119954	0.656096	0.511762	0.84437	ENSG00000143761	ARF1	ADP ribosylation factor 1 [Source:HGNC Symbol;Acc:HGNC:652]	375
ENST00000338415.6	224.405	-0.394621	0.33807	-1.16728	0.243098	0.675149	ENSG00000115828	QPCT	glutaminyl-peptide cyclotransferase [Source:HGNC Symbol;Acc:HGNC:9753]	25797
ENST00000393958.5	242.864	-0.206427	0.296557	-0.696081	0.486378	0.832854	ENSG00000173599	PC	pyruvate carboxylase [Source:HGNC Symbol;Acc:HGNC:8636]	5091
ENST00000308271.12	709.665	-0.194771	0.210646	-0.924635	0.355156	0.761052	ENSG00000090686	USP48	ubiquitin specific peptidase 48 [Source:HGNC Symbol;Acc:HGNC:18533]	84196
ENST00000287461.6	451.708	-0.351094	0.383731	-0.914949	0.360219	0.76419	ENSG00000156853	ZNF689	zinc finger protein 689 [Source:HGNC Symbol;Acc:HGNC:25173]	115509
ENST00000261441.8	227.357	0.156646	0.320729	0.488407	0.625262	0.892358	ENSG00000081019	RSBN1	round spermatid basic protein 1 [Source:HGNC Symbol;Acc:HGNC:25642]	54665
ENST00000367630.7	594.901	-0.354308	0.201	-1.76273	0.0779464	0.460343	ENSG00000009844	VTA1	vesicle trafficking 1 [Source:HGNC Symbol;Acc:HGNC:20954]	51534
ENST00000239231.6	437.091	0.830366	0.324194	2.56132	0.0104275	0.214737	ENSG00000120137	PANK3	pantothenate kinase 3 [Source:HGNC Symbol;Acc:HGNC:19365]	79646
ENST00000359374.7	119.8	0.161744	0.45534	0.355215	0.722428	0.923674	ENSG00000066379	ZNRD1	zinc ribbon domain containing 1 [Source:HGNC Symbol;Acc:HGNC:13182]	30834
ENST00000426689.5	146.43	-0.164883	0.401716	-0.410447	0.681478	0.911299	ENSG00000172113	NME6	NME/NM23 nucleoside diphosphate kinase 6 [Source:HGNC Symbol;Acc:HGNC:20567]	10201
ENST00000374811.6	1157.43	-0.00681337	0.163442	-0.0416868	0.966748	0.986948	ENSG00000001497	LAS1L	LAS1 like, ribosome biogenesis factor [Source:HGNC Symbol;Acc:HGNC:25726]	81887
ENST00000342247.8	419.343	0.0370965	0.332298	0.111636	0.911112	0.972054	ENSG00000099954	CECR2	CECR2, histone acetyl-lysine reader [Source:HGNC Symbol;Acc:HGNC:1840]	27443
ENST00000375789.5	133.887	-0.580399	0.389932	-1.48846	0.13663	0.562511	ENSG00000213722	DDAH2	dimethylarginine dimethylaminohydrolase 2 [Source:HGNC Symbol;Acc:HGNC:2716]	23564
ENST00000433351.5	430.169	0.408157	0.264026	1.5459	0.122129	0.540618	ENSG00000116005	PCYOX1	prenylcysteine oxidase 1 [Source:HGNC Symbol;Acc:HGNC:20588]	51449
ENST00000330137.10	179.261	-0.256622	0.417836	-0.61417	0.539103	0.858295	ENSG00000182628	SKA2	spindle and kinetochore associated complex subunit 2 [Source:HGNC Symbol;Acc:HGNC:28006]	348235
ENST00000331491.1	21328.4	0.166387	0.156408	1.06381	0.287417	0.710601	ENSG00000183598	HIST2H3D	histone cluster 2 H3 family member d [Source:HGNC Symbol;Acc:HGNC:25311]	653604
ENST00000296411.9	591.77	0.0229818	0.203453	0.112959	0.910063	0.971901	ENSG00000164024	METAP1	methionyl aminopeptidase 1 [Source:HGNC Symbol;Acc:HGNC:15789]	23173
ENST00000442287.5	1400.03	0.0346964	0.270633	0.128205	0.897987	0.970822	ENSG00000140521	POLG	DNA polymerase gamma, catalytic subunit [Source:HGNC Symbol;Acc:HGNC:9179]	5428
ENST00000273258.3	416.881	0.300226	0.304003	0.987576	0.32336	0.73982	ENSG00000144746	ARL6IP5	ADP ribosylation factor like GTPase 6 interacting protein 5 [Source:HGNC Symbol;Acc:HGNC:16937]	10550
ENST00000343075.6	258.361	0.0456602	0.356673	0.128017	0.898136	0.970822	ENSG00000189046	ALKBH2	alkB homolog 2, alpha-ketoglutarate dependent dioxygenase [Source:HGNC Symbol;Acc:HGNC:32487]	121642
ENST00000503673.4	1285.28	0.420406	0.161353	2.6055	0.00917415	0.204105	ENSG00000039560	RAI14	retinoic acid induced 14 [Source:HGNC Symbol;Acc:HGNC:14873]	26064
ENST00000376588.3	967.788	0.204811	0.153749	1.33211	0.182823	0.622684	ENSG00000135069	PSAT1	phosphoserine aminotransferase 1 [Source:HGNC Symbol;Acc:HGNC:19129]	29968
ENST00000366913.6	139.691	-0.478427	0.50567	-0.946124	0.344085	0.754279	ENSG00000117791	2018-03-02	mitochondrial amidoxime reducing component 2 [Source:HGNC Symbol;Acc:HGNC:26064]	54996
ENST00000395131.4	477.273	-0.565658	0.247402	-2.28639	0.0222316	0.285571	ENSG00000204220	PFDN6	prefoldin subunit 6 [Source:HGNC Symbol;Acc:HGNC:4926]	10471
ENST00000436792.5	269.701	-0.327526	0.322372	-1.01599	0.309636	0.729066	ENSG00000156931	VPS8	VPS8, CORVET complex subunit [Source:HGNC Symbol;Acc:HGNC:29122]	23355
ENST00000352393.7	807.745	-0.100075	0.175622	-0.56983	0.568793	0.872802	ENSG00000214078	CPNE1	copine 1 [Source:HGNC Symbol;Acc:HGNC:2314]	8904
ENST00000453514.4	196.077	-0.151565	0.391677	-0.386964	0.698783	0.915822	ENSG00000164329	PAPD4	poly(A) RNA polymerase D4, non-canonical [Source:HGNC Symbol;Acc:HGNC:26776]	167153
ENST00000245046.5	363.956	-0.560546	0.310363	-1.8061	0.0709029	0.446883	ENSG00000125037	EMC3	ER membrane protein complex subunit 3 [Source:HGNC Symbol;Acc:HGNC:23999]	55831
ENST00000374517.5	1911.67	-0.176606	0.195337	-0.904109	0.365937	0.768614	ENSG00000136810	TXN	thioredoxin [Source:HGNC Symbol;Acc:HGNC:12435]	7295
ENST00000380324.6	209.412	0.0492043	0.524699	0.0937764	0.925287	0.976271	ENSG00000140455	USP3	ubiquitin specific peptidase 3 [Source:HGNC Symbol;Acc:HGNC:12626]	9960
ENST00000253413.8	439.924	0.307118	0.27406	1.12062	0.262448	0.692865	ENSG00000131100	ATP6V1E1	ATPase H+ transporting V1 subunit E1 [Source:HGNC Symbol;Acc:HGNC:857]	529
ENST00000534947.4	416.764	0.178121	0.258909	0.687969	0.491472	0.834255	ENSG00000111652	COPS7A	COP9 signalosome subunit 7A [Source:HGNC Symbol;Acc:HGNC:16758]	50813
ENST00000483209.4	122.512	0.0497896	0.426501	0.11674	0.907066	0.97172	ENSG00000121578	B4GALT4	beta-1,4-galactosyltransferase 4 [Source:HGNC Symbol;Acc:HGNC:927]	8702
ENST00000334512.8	352.969	0.190479	0.326696	0.583047	0.559861	0.869537	ENSG00000108175	ZMIZ1	zinc finger MIZ-type containing 1 [Source:HGNC Symbol;Acc:HGNC:16493]	57178
ENST00000443617.5	768.223	-0.0910714	0.210149	-0.433366	0.664749	0.906439	ENSG00000103657	HERC1	HECT and RLD domain containing E3 ubiquitin protein ligase family member 1 [Source:HGNC Symbol;Acc:HGNC:4867]	8925
ENST00000408939.3	88.3675	-1.05078	0.704155	-1.49226	0.135631	0.561327	ENSG00000196659	TTC30B	tetratricopeptide repeat domain 30B [Source:HGNC Symbol;Acc:HGNC:26425]	150737
ENST00000354694.10	1450.61	0.0710148	0.169414	0.419178	0.675086	0.910016	ENSG00000100029	PES1	pescadillo ribosomal biogenesis factor 1 [Source:HGNC Symbol;Acc:HGNC:8848]	23481
ENST00000360270.6	1166.51	0.205531	0.165271	1.24359	0.213649	0.655386	ENSG00000147065	MSN	moesin [Source:HGNC Symbol;Acc:HGNC:7373]	4478
ENST00000393261.6	229.31	-0.629437	0.304202	-2.06914	0.0385327	0.357073	ENSG00000132004	FBXW9	F-box and WD repeat domain containing 9 [Source:HGNC Symbol;Acc:HGNC:28136]	84261
ENST00000596362.1	1768.15	0.57091	0.220607	2.5879	0.00965626	0.20765	ENSG00000160014	CALM3	calmodulin 3 [Source:HGNC Symbol;Acc:HGNC:1449]	805
ENST00000448120.5	176.51	-0.194365	0.342328	-0.567773	0.570189	0.873558	ENSG00000078246	TULP3	tubby like protein 3 [Source:HGNC Symbol;Acc:HGNC:12425]	7289
ENST00000430430.4	497.103	0.0691353	0.264531	0.261351	0.793822	0.945289	ENSG00000205189	ZBTB10	zinc finger and BTB domain containing 10 [Source:HGNC Symbol;Acc:HGNC:30953]	65986
ENST00000366779.4	1810.46	0.1455	0.149965	0.970224	0.331935	0.747786	ENSG00000163050	COQ8A	coenzyme Q8A [Source:HGNC Symbol;Acc:HGNC:16812]	56997
ENST00000440111.5	672.801	-0.22812	0.233833	-0.975568	0.329278	0.744808	ENSG00000165699	TSC1	tuberous sclerosis 1 [Source:HGNC Symbol;Acc:HGNC:12362]	7248
ENST00000374403.3	787.384	-0.0485218	0.19052	-0.254681	0.798969	0.947327	ENSG00000090889	KIF4A	kinesin family member 4A [Source:HGNC Symbol;Acc:HGNC:13339]	24137
ENST00000545797.5	694.915	0.00813007	0.233379	0.0348363	0.97221	0.988862	ENSG00000167657	DAPK3	death associated protein kinase 3 [Source:HGNC Symbol;Acc:HGNC:2676]	1613
ENST00000545279.4	611.993	0.31453	0.235959	1.33299	0.182536	0.622684	ENSG00000113658	SMAD5	SMAD family member 5 [Source:HGNC Symbol;Acc:HGNC:6771]	4090
ENST00000370651.4	175.964	0.4199	1.2287	0.341742	0.732545	0.925858	ENSG00000112245	PTP4A1	protein tyrosine phosphatase type IVA, member 1 [Source:HGNC Symbol;Acc:HGNC:9634]	7803
ENST00000620676.3	777.567	-0.122885	0.347357	-0.353773	0.723509	0.924444	ENSG00000048707	VPS13D	vacuolar protein sorting 13 homolog D [Source:HGNC Symbol;Acc:HGNC:23595]	55187
ENST00000265073.7	1786.91	0.0864559	0.181515	0.476301	0.63386	0.896092	ENSG00000113387	SUB1	SUB1 homolog, transcriptional regulator [Source:HGNC Symbol;Acc:HGNC:19985]	10923
ENST00000232424.3	1018.24	0.0508078	0.175734	0.289118	0.772491	0.939884	ENSG00000114315	HES1	hes family bHLH transcription factor 1 [Source:HGNC Symbol;Acc:HGNC:5192]	3280
ENST00000264028.4	1407.17	-0.15655	0.148114	-1.05695	0.290534	0.711644	ENSG00000095139	ARCN1	archain 1 [Source:HGNC Symbol;Acc:HGNC:649]	372
ENST00000441493.5	348.542	-0.647982	0.420814	-1.53983	0.123602	0.543396	ENSG00000243156	MICAL3	microtubule associated monooxygenase, calponin and LIM domain containing 3 [Source:HGNC Symbol;Acc:HGNC:24694]	57553
ENST00000225655.5	5227.88	0.241597	0.114629	2.10764	0.0350619	0.343064	ENSG00000108518	PFN1	profilin 1 [Source:HGNC Symbol;Acc:HGNC:8881]	5216
ENST00000280346.9	1078.04	0.0164559	0.157784	0.104294	0.916936	0.974363	ENSG00000150768	DLAT	dihydrolipoamide S-acetyltransferase [Source:HGNC Symbol;Acc:HGNC:2896]	1737
ENST00000389266.6	1707.77	0.0131649	0.166622	0.0790105	0.937024	0.977412	ENSG00000106105	GARS	glycyl-tRNA synthetase [Source:HGNC Symbol;Acc:HGNC:4162]	2617
ENST00000323039.8	340.362	0.15804	0.343751	0.45975	0.645696	0.901575	ENSG00000105204	DYRK1B	dual specificity tyrosine phosphorylation regulated kinase 1B [Source:HGNC Symbol;Acc:HGNC:3092]	9149
ENST00000370641.3	296.628	0.335649	0.295685	1.13516	0.256308	0.687522	ENSG00000174021	GNG5	G protein subunit gamma 5 [Source:HGNC Symbol;Acc:HGNC:4408]	2787
ENST00000319942.6	541.331	0.000481137	0.20239	0.00237728	0.998103	0.999193	ENSG00000137955	RABGGTB	Rab geranylgeranyltransferase beta subunit [Source:HGNC Symbol;Acc:HGNC:9796]	5876
ENST00000567020.4	195.129	0.795989	0.467454	1.70282	0.0886021	0.477034	ENSG00000162065	TBC1D24	TBC1 domain family member 24 [Source:HGNC Symbol;Acc:HGNC:29203]	57465
ENST00000258991.6	491.059	-0.425149	0.375417	-1.13247	0.257436	0.687522	ENSG00000136478	TEX2	testis expressed 2 [Source:HGNC Symbol;Acc:HGNC:30884]	55852
ENST00000368349.7	425.912	-0.246722	0.286365	-0.861564	0.388927	0.780208	ENSG00000160753	RUSC1	RUN and SH3 domain containing 1 [Source:HGNC Symbol;Acc:HGNC:17153]	23623
ENST00000624776.2	211.759	-0.567565	0.456966	-1.24203	0.214226	0.655386	ENSG00000177853	ZNF518A	zinc finger protein 518A [Source:HGNC Symbol;Acc:HGNC:29009]	9849
ENST00000372236.7	266.489	-0.252992	0.374239	-0.676017	0.49903	0.838959	ENSG00000170734	POLH	DNA polymerase eta [Source:HGNC Symbol;Acc:HGNC:9181]	5429
ENST00000373477.7	1705.05	0.0829703	0.164013	0.505878	0.612943	0.888869	ENSG00000134684	YARS	tyrosyl-tRNA synthetase [Source:HGNC Symbol;Acc:HGNC:12840]	8565
ENST00000340381.9	529.299	-0.0101908	0.238426	-0.0427419	0.965907	0.986492	ENSG00000188807	TMEM201	transmembrane protein 201 [Source:HGNC Symbol;Acc:HGNC:33719]	199953
ENST00000281543.5	228.189	-0.830253	0.345606	-2.40231	0.0162918	0.251546	ENSG00000151806	GUF1	GUF1 homolog, GTPase [Source:HGNC Symbol;Acc:HGNC:25799]	60558
ENST00000300835.7	350.755	-0.201032	0.270859	-0.742202	0.457965	0.817832	ENSG00000156858	PRR14	proline rich 14 [Source:HGNC Symbol;Acc:HGNC:28458]	78994
ENST00000596459.4	1963.84	0.201471	0.149695	1.34588	0.178342	0.619358	ENSG00000066044	ELAVL1	ELAV like RNA binding protein 1 [Source:HGNC Symbol;Acc:HGNC:3312]	1994
ENST00000302182.6	24131	-0.133553	0.117617	-1.13549	0.25617	0.687522	ENSG00000170315	UBB	ubiquitin B [Source:HGNC Symbol;Acc:HGNC:12463]	7314
ENST00000367255.8	607.105	-0.911271	0.338279	-2.69384	0.00706333	0.183884	ENSG00000131018	SYNE1	spectrin repeat containing nuclear envelope protein 1 [Source:HGNC Symbol;Acc:HGNC:17089]	23345
ENST00000382374.7	290.484	0.338159	0.286763	1.17923	0.238308	0.674859	ENSG00000165487	MICU2	mitochondrial calcium uptake 2 [Source:HGNC Symbol;Acc:HGNC:31830]	221154
ENST00000358290.7	139.15	0.104273	0.417954	0.249485	0.802986	0.948737	ENSG00000198189	HSD17B11	hydroxysteroid 17-beta dehydrogenase 11 [Source:HGNC Symbol;Acc:HGNC:22960]	51170
ENST00000256474.2	324.607	0.405228	0.337699	1.19997	0.230152	0.670227	ENSG00000134086	VHL	von Hippel-Lindau tumor suppressor [Source:HGNC Symbol;Acc:HGNC:12687]	7428
ENST00000331128.4	5060.01	0.0765038	0.202676	0.377467	0.705826	0.919193	ENSG00000184270	HIST2H2AB	histone cluster 2 H2A family member b [Source:HGNC Symbol;Acc:HGNC:20508]	317772
ENST00000245812.6	256.057	0.45337	0.3354	1.35173	0.176461	0.616161	ENSG00000125652	ALKBH7	alkB homolog 7 [Source:HGNC Symbol;Acc:HGNC:21306]	84266
ENST00000358077.8	489.343	0.47381	0.284662	1.66447	0.0960193	0.490282	ENSG00000196730	DAPK1	death associated protein kinase 1 [Source:HGNC Symbol;Acc:HGNC:2674]	1612
ENST00000361492.7	143.985	0.212578	0.351457	0.604847	0.545281	0.861866	ENSG00000074047	GLI2	GLI family zinc finger 2 [Source:HGNC Symbol;Acc:HGNC:4318]	2736
ENST00000302278.6	2492.72	0.144325	0.196682	0.733798	0.463072	0.819992	ENSG00000150093	ITGB1	integrin subunit beta 1 [Source:HGNC Symbol;Acc:HGNC:6153]	3688
ENST00000395892.4	722.732	0.220943	0.258121	0.855965	0.392017	0.782728	ENSG00000213719	CLIC1	chloride intracellular channel 1 [Source:HGNC Symbol;Acc:HGNC:2062]	1192
ENST00000557135.4	757.527	0.188456	0.188262	1.00103	0.316812	0.734519	ENSG00000140105	WARS	tryptophanyl-tRNA synthetase [Source:HGNC Symbol;Acc:HGNC:12729]	7453
ENST00000373884.5	144.629	0.526632	0.426645	1.23436	0.21707	0.655386	ENSG00000158156	XKR8	XK related 8 [Source:HGNC Symbol;Acc:HGNC:25508]	55113
ENST00000395245.6	417.785	0.539491	0.39228	1.37527	0.169048	0.608457	ENSG00000109113	RAB34	RAB34, member RAS oncogene family [Source:HGNC Symbol;Acc:HGNC:16519]	83871
ENST00000377595.6	535.2	0.268492	0.242415	1.10757	0.268046	0.695716	ENSG00000118939	UCHL3	ubiquitin C-terminal hydrolase L3 [Source:HGNC Symbol;Acc:HGNC:12515]	7347
ENST00000368026.9	132.236	0.132168	0.373779	0.353598	0.72364	0.924458	ENSG00000158769	F11R	F11 receptor [Source:HGNC Symbol;Acc:HGNC:14685]	50848
ENST00000344894.8	243.103	0.61431	0.355242	1.72927	0.0837604	0.467009	ENSG00000188566	NDOR1	NADPH dependent diflavin oxidoreductase 1 [Source:HGNC Symbol;Acc:HGNC:29838]	27158
ENST00000367048.4	1755.24	0.145367	0.139779	1.03998	0.298351	0.718483	ENSG00000120437	ACAT2	acetyl-CoA acetyltransferase 2 [Source:HGNC Symbol;Acc:HGNC:94]	39
ENST00000378609.7	2618.59	0.0651284	0.158118	0.411896	0.680416	0.911261	ENSG00000078369	GNB1	G protein subunit beta 1 [Source:HGNC Symbol;Acc:HGNC:4396]	2782
ENST00000273398.6	948.802	0.0800486	0.195753	0.408927	0.682593	0.911299	ENSG00000114573	ATP6V1A	ATPase H+ transporting V1 subunit A [Source:HGNC Symbol;Acc:HGNC:851]	523
ENST00000228306.7	15268.8	-0.0172654	0.149686	-0.115344	0.908173	0.97172	ENSG00000089157	RPLP0	ribosomal protein lateral stalk subunit P0 [Source:HGNC Symbol;Acc:HGNC:10371]	6175
ENST00000415229.5	184.072	0.678173	0.421557	1.60873	0.107675	0.511182	ENSG00000162174	ASRGL1	asparaginase like 1 [Source:HGNC Symbol;Acc:HGNC:16448]	80150
ENST00000391951.2	326.138	0.109664	0.316853	0.346105	0.729264	0.925795	ENSG00000142252	GEMIN7	gem nuclear organelle associated protein 7 [Source:HGNC Symbol;Acc:HGNC:20045]	79760
ENST00000299163.6	388.762	-0.0662058	0.359101	-0.184366	0.853727	0.95657	ENSG00000166135	HIF1AN	hypoxia inducible factor 1 alpha subunit inhibitor [Source:HGNC Symbol;Acc:HGNC:17113]	55662
ENST00000348831.7	142.037	0.0122313	0.492875	0.0248163	0.980201	0.991271	ENSG00000197381	ADARB1	adenosine deaminase, RNA specific B1 [Source:HGNC Symbol;Acc:HGNC:226]	104
ENST00000312475.4	444.581	0.300183	0.367461	0.816913	0.413978	0.79641	ENSG00000259494	MRPL46	mitochondrial ribosomal protein L46 [Source:HGNC Symbol;Acc:HGNC:1192]	26589
ENST00000293443.10	169.881	-0.0743706	0.435115	-0.170921	0.864286	0.959924	ENSG00000161682	FAM171A2	family with sequence similarity 171 member A2 [Source:HGNC Symbol;Acc:HGNC:30480]	284069
ENST00000288135.5	128.536	0.0185441	0.418513	0.0443095	0.964658	0.986492	ENSG00000157404	KIT	KIT proto-oncogene receptor tyrosine kinase [Source:HGNC Symbol;Acc:HGNC:6342]	3815
ENST00000380051.5	139.118	0.518767	0.371982	1.3946	0.163136	0.600291	ENSG00000124787	RPP40	ribonuclease P/MRP subunit p40 [Source:HGNC Symbol;Acc:HGNC:20992]	10799
ENST00000379440.7	341.114	0.13417	0.266981	0.502544	0.615285	0.889293	ENSG00000171867	PRNP	prion protein [Source:HGNC Symbol;Acc:HGNC:9449]	5621
ENST00000292616.8	713.433	0.181276	0.188453	0.961913	0.336093	0.75223	ENSG00000161036	LRWD1	leucine rich repeats and WD repeat domain containing 1 [Source:HGNC Symbol;Acc:HGNC:21769]	222229
ENST00000380199.8	245.369	-0.251684	0.521656	-0.482471	0.629471	0.894115	ENSG00000131732	ZCCHC9	zinc finger CCHC-type containing 9 [Source:HGNC Symbol;Acc:HGNC:25424]	84240
ENST00000360864.7	343.301	0.993123	0.854287	1.16252	0.245026	0.676433	ENSG00000101152	DNAJC5	DnaJ heat shock protein family (Hsp40) member C5 [Source:HGNC Symbol;Acc:HGNC:16235]	80331
ENST00000613904.1	232.008	0.755401	0.305034	2.47645	0.0132698	0.232069	ENSG00000129696	TTI2	TELO2 interacting protein 2 [Source:HGNC Symbol;Acc:HGNC:26262]	80185
ENST00000543523.4	283.903	0.166062	0.30356	0.547048	0.584345	0.878098	ENSG00000151491	EPS8	epidermal growth factor receptor pathway substrate 8 [Source:HGNC Symbol;Acc:HGNC:3420]	2059
ENST00000395468.7	1138.43	0.0725087	0.167055	0.434041	0.664259	0.906439	ENSG00000168175	MAPK1IP1L	mitogen-activated protein kinase 1 interacting protein 1 like [Source:HGNC Symbol;Acc:HGNC:19840]	93487
ENST00000359530.5	438.492	0.245232	0.229442	1.06882	0.285151	0.70891	ENSG00000047249	ATP6V1H	ATPase H+ transporting V1 subunit H [Source:HGNC Symbol;Acc:HGNC:18303]	51606
ENST00000340385.5	3634.74	0.0423502	0.105355	0.401975	0.687703	0.912719	ENSG00000117592	PRDX6	peroxiredoxin 6 [Source:HGNC Symbol;Acc:HGNC:16753]	9588
ENST00000579991.2	149.025	0.598787	0.40232	1.48834	0.136662	0.562511	ENSG00000264364	DYNLL2	dynein light chain LC8-type 2 [Source:HGNC Symbol;Acc:HGNC:24596]	140735
ENST00000557342.4	950.641	-0.0442853	0.233571	-0.189601	0.849621	0.956125	ENSG00000119705	SLIRP	SRA stem-loop interacting RNA binding protein [Source:HGNC Symbol;Acc:HGNC:20495]	81892
ENST00000619913.3	551.36	-0.0638317	0.197398	-0.323366	0.746418	0.930462	ENSG00000103415	HMOX2	heme oxygenase 2 [Source:HGNC Symbol;Acc:HGNC:5014]	3163
ENST00000285379.8	267.782	-0.957834	0.297291	-3.22187	0.00127357	0.0847533	ENSG00000104267	CA2	carbonic anhydrase 2 [Source:HGNC Symbol;Acc:HGNC:1373]	760
ENST00000361445.7	1962.83	-0.146814	0.138636	-1.05899	0.289607	0.711644	ENSG00000198793	MTOR	mechanistic target of rapamycin [Source:HGNC Symbol;Acc:HGNC:3942]	2475
ENST00000505019.4	211.375	0.196857	0.45488	0.432768	0.665183	0.906453	ENSG00000138658	ZGRF1	zinc finger GRF-type containing 1 [Source:HGNC Symbol;Acc:HGNC:25654]	55345
ENST00000246337.7	957.802	0.0577051	0.189405	0.304665	0.760621	0.936883	ENSG00000126088	UROD	uroporphyrinogen decarboxylase [Source:HGNC Symbol;Acc:HGNC:12591]	7389
ENST00000611874.3	201.321	-0.101161	0.31698	-0.31914	0.74962	0.931875	ENSG00000197056	ZMYM1	zinc finger MYM-type containing 1 [Source:HGNC Symbol;Acc:HGNC:26253]	79830
ENST00000343348.9	281.671	-1.01769	0.328707	-3.09603	0.00196131	0.106629	ENSG00000092421	SEMA6A	semaphorin 6A [Source:HGNC Symbol;Acc:HGNC:10738]	57556
ENST00000192788.5	462.034	-0.199823	0.244931	-0.815835	0.414594	0.79641	ENSG00000065060	UHRF1BP1	UHRF1 binding protein 1 [Source:HGNC Symbol;Acc:HGNC:21216]	54887
ENST00000511685.4	1064.14	0.0671211	0.229692	0.292222	0.770117	0.9393	ENSG00000218336	TENM3	teneurin transmembrane protein 3 [Source:HGNC Symbol;Acc:HGNC:29944]	55714
ENST00000367876.7	720.233	0.440862	0.205615	2.14412	0.0320237	0.331885	ENSG00000143157	POGK	pogo transposable element derived with KRAB domain [Source:HGNC Symbol;Acc:HGNC:18800]	57645
ENST00000617716.2	1068.58	0.2755	0.183015	1.50534	0.132236	0.556398	ENSG00000275464	FP565260.1		102724159
ENST00000405006.7	505.267	0.463708	0.327063	1.4178	0.15625	0.589945	ENSG00000115970	THADA	THADA, armadillo repeat containing [Source:HGNC Symbol;Acc:HGNC:19217]	63892
ENST00000245932.9	243.338	-0.0584979	0.35219	-0.166098	0.86808	0.960849	ENSG00000125753	VASP	vasodilator-stimulated phosphoprotein [Source:HGNC Symbol;Acc:HGNC:12652]	7408
ENST00000281455.5	262.418	0.396178	0.27783	1.42597	0.153877	0.585978	ENSG00000151726	ACSL1	acyl-CoA synthetase long-chain family member 1 [Source:HGNC Symbol;Acc:HGNC:3569]	2180
ENST00000329198.4	304.148	-0.245385	0.276628	-0.887055	0.375049	0.775738	ENSG00000183072	NKX2-5	NK2 homeobox 5 [Source:HGNC Symbol;Acc:HGNC:2488]	1482
ENST00000354336.6	631.334	0.10992	0.197529	0.556478	0.577884	0.875765	ENSG00000099942	CRKL	CRK like proto-oncogene, adaptor protein [Source:HGNC Symbol;Acc:HGNC:2363]	1399
ENST00000406877.6	403.152	0.130211	0.300242	0.433689	0.664514	0.906439	ENSG00000164649	CDCA7L	cell division cycle associated 7 like [Source:HGNC Symbol;Acc:HGNC:30777]	55536
ENST00000452041.4	466.67	0.353477	0.306006	1.15513	0.248037	0.679023	ENSG00000106290	TAF6	TATA-box binding protein associated factor 6 [Source:HGNC Symbol;Acc:HGNC:11540]	6878
ENST00000394440.6	5342.85	-0.208238	0.110311	-1.88773	0.0590622	0.424915	ENSG00000115484	CCT4	chaperonin containing TCP1 subunit 4 [Source:HGNC Symbol;Acc:HGNC:1617]	10575
ENST00000373910.7	135.277	-0.730207	0.416904	-1.7515	0.0798597	0.461974	ENSG00000072401	UBE2D1	ubiquitin conjugating enzyme E2 D1 [Source:HGNC Symbol;Acc:HGNC:12474]	7321
ENST00000307790.6	526.28	0.402833	0.267331	1.50687	0.131844	0.556118	ENSG00000100325	ASCC2	activating signal cointegrator 1 complex subunit 2 [Source:HGNC Symbol;Acc:HGNC:24103]	84164
ENST00000394366.5	1483.17	-0.260588	0.23565	-1.10582	0.268803	0.695896	ENSG00000100650	SRSF5	serine and arginine rich splicing factor 5 [Source:HGNC Symbol;Acc:HGNC:10787]	6430
ENST00000451764.5	317.206	0.266709	0.281734	0.946668	0.343808	0.754279	ENSG00000196141	SPATS2L	spermatogenesis associated serine rich 2 like [Source:HGNC Symbol;Acc:HGNC:24574]	26010
ENST00000370151.7	385.784	0.32097	0.278875	1.15094	0.249755	0.681071	ENSG00000166171	DPCD	deleted in primary ciliary dyskinesia homolog (mouse) [Source:HGNC Symbol;Acc:HGNC:24542]	25911
ENST00000310614.10	355.304	-0.375945	0.240541	-1.56291	0.118073	0.532216	ENSG00000175581	MRPL48	mitochondrial ribosomal protein L48 [Source:HGNC Symbol;Acc:HGNC:16653]	51642
ENST00000325437.8	877.942	0.211252	0.298901	0.706763	0.479714	0.828734	ENSG00000103275	UBE2I	ubiquitin conjugating enzyme E2 I [Source:HGNC Symbol;Acc:HGNC:12485]	7329
ENST00000564811.1	1558.24	0.220241	0.13356	1.64901	0.0991464	0.496323	ENSG00000178741	COX5A	cytochrome c oxidase subunit 5A [Source:HGNC Symbol;Acc:HGNC:2267]	9377
ENST00000432176.5	212.938	-0.0592607	0.37218	-0.159226	0.873491	0.961208	ENSG00000122591	FAM126A	family with sequence similarity 126 member A [Source:HGNC Symbol;Acc:HGNC:24587]	84668
ENST00000404735.1	6310.69	-0.0331321	0.129253	-0.256336	0.797692	0.946338	ENSG00000143947	RPS27A	ribosomal protein S27a [Source:HGNC Symbol;Acc:HGNC:10417]	6233
ENST00000324932.10	2146.27	-0.244823	0.140995	-1.7364	0.0824937	0.464078	ENSG00000110713	NUP98	nucleoporin 98 [Source:HGNC Symbol;Acc:HGNC:8068]	4928
ENST00000358835.6	416.939	-0.142977	0.334218	-0.427796	0.6688	0.907475	ENSG00000009413	REV3L	REV3 like, DNA directed polymerase zeta catalytic subunit [Source:HGNC Symbol;Acc:HGNC:9968]	5980
ENST00000548974.1	196.113	-0.130461	0.37557	-0.347369	0.728314	0.925636	ENSG00000123353	ORMDL2	ORMDL sphingolipid biosynthesis regulator 2 [Source:HGNC Symbol;Acc:HGNC:16037]	29095
ENST00000347519.9	224.818	-0.500808	0.456075	-1.09808	0.272168	0.697977	ENSG00000254505	CHMP4A	charged multivesicular body protein 4A [Source:HGNC Symbol;Acc:HGNC:20274]	29082
ENST00000370339.6	810.354	0.0265173	0.228393	0.116104	0.90757	0.97172	ENSG00000149658	YTHDF1	YTH N6-methyladenosine RNA binding protein 1 [Source:HGNC Symbol;Acc:HGNC:15867]	54915
ENST00000301740.11	7003.93	0.00909979	0.162619	0.0559577	0.955376	0.982846	ENSG00000167978	SRRM2	serine/arginine repetitive matrix 2 [Source:HGNC Symbol;Acc:HGNC:16639]	23524
ENST00000273261.6	530.855	0.188527	0.272848	0.690959	0.489591	0.833881	ENSG00000144749	LRIG1	leucine rich repeats and immunoglobulin like domains 1 [Source:HGNC Symbol;Acc:HGNC:17360]	26018
ENST00000578454.4	2221.79	-0.241359	0.129701	-1.86089	0.0627601	0.431027	ENSG00000266412	NCOA4	nuclear receptor coactivator 4 [Source:HGNC Symbol;Acc:HGNC:7671]	8031
ENST00000572621.4	11133.1	0.110693	0.144273	0.767244	0.442937	0.811823	ENSG00000174231	PRPF8	pre-mRNA processing factor 8 [Source:HGNC Symbol;Acc:HGNC:17340]	10594
ENST00000245564.5	447.489	0.287071	0.242246	1.18504	0.236002	0.673615	ENSG00000125459	MSTO1	misato 1, mitochondrial distribution and morphology regulator [Source:HGNC Symbol;Acc:HGNC:29678]	55154
ENST00000344843.10	1222.21	-0.0174393	0.189244	-0.0921525	0.926577	0.976271	ENSG00000242485	MRPL20	mitochondrial ribosomal protein L20 [Source:HGNC Symbol;Acc:HGNC:14478]	55052
ENST00000277865.4	1348.74	0.00924869	0.177743	0.0520342	0.958501	0.983863	ENSG00000148672	GLUD1	glutamate dehydrogenase 1 [Source:HGNC Symbol;Acc:HGNC:4335]	2746
ENST00000399138.4	1118.97	0.381304	0.18984	2.00855	0.0445845	0.380323	ENSG00000091542	ALKBH5	alkB homolog 5, RNA demethylase [Source:HGNC Symbol;Acc:HGNC:25996]	54890
ENST00000372805.6	1875.81	0.0154612	0.121993	0.126738	0.899148	0.971243	ENSG00000131236	CAP1	adenylate cyclase associated protein 1 [Source:HGNC Symbol;Acc:HGNC:20040]	10487
ENST00000356489.8	181.545	0.639828	0.366307	1.7467	0.0806891	0.461974	ENSG00000083123	BCKDHB	branched chain keto acid dehydrogenase E1 subunit beta [Source:HGNC Symbol;Acc:HGNC:987]	594
ENST00000543795.4	508.524	0.0593663	0.259562	0.228717	0.819089	0.951025	ENSG00000141971	MVB12A	multivesicular body subunit 12A [Source:HGNC Symbol;Acc:HGNC:25153]	93343
ENST00000219252.8	878.908	0.112625	0.22969	0.490336	0.623896	0.892042	ENSG00000102978	POLR2C	RNA polymerase II subunit C [Source:HGNC Symbol;Acc:HGNC:9189]	5432
ENST00000620134.3	281.784	0.619017	0.365336	1.69438	0.0901932	0.480201	ENSG00000103148	NPRL3	NPR3 like, GATOR1 complex subunit [Source:HGNC Symbol;Acc:HGNC:14124]	8131
ENST00000212355.7	208.74	-0.249457	0.38816	-0.642666	0.520441	0.847551	ENSG00000069702	TGFBR3	transforming growth factor beta receptor 3 [Source:HGNC Symbol;Acc:HGNC:11774]	7049
ENST00000360541.8	1318.84	-0.123804	0.213382	-0.580198	0.561781	0.870029	ENSG00000120705	ETF1	eukaryotic translation termination factor 1 [Source:HGNC Symbol;Acc:HGNC:3477]	2107
ENST00000486715.4	599.485	-0.226141	0.198543	-1.139	0.254702	0.687036	ENSG00000168827	GFM1	G elongation factor mitochondrial 1 [Source:HGNC Symbol;Acc:HGNC:13780]	85476
ENST00000355193.5	624.508	0.185277	0.274052	0.676066	0.498999	0.838959	ENSG00000055609	KMT2C	lysine methyltransferase 2C [Source:HGNC Symbol;Acc:HGNC:13726]	58508
ENST00000308153.7	579.944	-0.112333	0.290623	-0.386526	0.699107	0.915851	ENSG00000105968	H2AFV	H2A histone family member V [Source:HGNC Symbol;Acc:HGNC:20664]	94239
ENST00000290524.7	644.129	0.205887	0.337431	0.61016	0.541756	0.859669	ENSG00000143390	RFX5	regulatory factor X5 [Source:HGNC Symbol;Acc:HGNC:9986]	5993
ENST00000492394.4	289.413	-0.686186	0.31063	-2.20902	0.0271735	0.308499	ENSG00000163848	ZNF148	zinc finger protein 148 [Source:HGNC Symbol;Acc:HGNC:12933]	7707
ENST00000540759.5	222.664	-0.461837	0.37695	-1.2252	0.220501	0.660177	ENSG00000166908	PIP4K2C	phosphatidylinositol-5-phosphate 4-kinase type 2 gamma [Source:HGNC Symbol;Acc:HGNC:23786]	79837
ENST00000618555.3	1046.29	0.00046648	0.218879	0.00213122	0.9983	0.999193	ENSG00000124535	WRNIP1	Werner helicase interacting protein 1 [Source:HGNC Symbol;Acc:HGNC:20876]	56897
ENST00000541043.4	521.006	-0.256732	0.240109	-1.06923	0.284965	0.70891	ENSG00000122729	ACO1	aconitase 1 [Source:HGNC Symbol;Acc:HGNC:117]	48
ENST00000334678.6	373.156	-0.0180539	0.321	-0.0562428	0.955148	0.982773	ENSG00000187051	RPS19BP1	ribosomal protein S19 binding protein 1 [Source:HGNC Symbol;Acc:HGNC:28749]	91582
ENST00000260956.7	1845.25	-0.0348042	0.155799	-0.223392	0.823231	0.951833	ENSG00000138385	SSB	Sjogren syndrome antigen B [Source:HGNC Symbol;Acc:HGNC:11316]	6741
ENST00000374647.8	1353.37	-0.0921322	0.150922	-0.610461	0.541557	0.859669	ENSG00000070061	IKBKAP	inhibitor of kappa light polypeptide gene enhancer in B-cells, kinase complex-associated protein [Source:HGNC Symbol;Acc:HGNC:5959]	8518
ENST00000296215.6	230.684	-0.927921	0.417455	-2.22281	0.0262288	0.302218	ENSG00000163877	SNIP1	Smad nuclear interacting protein 1 [Source:HGNC Symbol;Acc:HGNC:30587]	79753
ENST00000296543.8	1152.7	-0.042059	0.204172	-0.205998	0.836792	0.95419	ENSG00000164134	NAA15	N(alpha)-acetyltransferase 15, NatA auxiliary subunit [Source:HGNC Symbol;Acc:HGNC:30782]	80155
ENST00000406438.4	419.345	0.128954	0.305083	0.422684	0.672526	0.908961	ENSG00000176994	SMCR8	Smith-Magenis syndrome chromosome region, candidate 8 [Source:HGNC Symbol;Acc:HGNC:17921]	140775
ENST00000400093.3	555.519	0.0688702	0.207297	0.332229	0.739716	0.927047	ENSG00000154723	ATP5J	ATP synthase, H+ transporting, mitochondrial Fo complex subunit F6 [Source:HGNC Symbol;Acc:HGNC:847]	522
ENST00000542068.4	520.85	0.196814	0.222239	0.885595	0.375836	0.775738	ENSG00000144580	CNOT9	CCR4-NOT transcription complex subunit 9 [Source:HGNC Symbol;Acc:HGNC:10445]	9125
ENST00000265100.5	566.678	-0.0790352	0.2771	-0.285223	0.775474	0.940493	ENSG00000037241	RPL26L1	ribosomal protein L26 like 1 [Source:HGNC Symbol;Acc:HGNC:17050]	51121
ENST00000502781.4	161.582	0.521414	0.599858	0.869229	0.384722	0.779071	ENSG00000164167	LSM6	LSM6 homolog, U6 small nuclear RNA and mRNA degradation associated [Source:HGNC Symbol;Acc:HGNC:17017]	11157
ENST00000355272.9	2451.11	-0.0274005	0.14304	-0.191558	0.848088	0.955633	ENSG00000065000	AP3D1	adaptor related protein complex 3 delta 1 subunit [Source:HGNC Symbol;Acc:HGNC:568]	8943
ENST00000549987.1	398.082	-0.431594	0.291815	-1.479	0.139141	0.564451	ENSG00000125954	CHURC1-FNTB	CHURC1-FNTB readthrough [Source:HGNC Symbol;Acc:HGNC:42960]	100529261
ENST00000372559.4	1027.98	0.348625	0.190694	1.82819	0.0675206	0.43951	ENSG00000148341	SH3GLB2	SH3 domain containing GRB2 like, endophilin B2 [Source:HGNC Symbol;Acc:HGNC:10834]	56904
ENST00000428826.5	326.87	0.0500639	0.382697	0.130819	0.895919	0.970771	ENSG00000108799	EZH1	enhancer of zeste 1 polycomb repressive complex 2 subunit [Source:HGNC Symbol;Acc:HGNC:3526]	2145
ENST00000303714.7	241.697	0.415657	0.278627	1.4918	0.135751	0.561327	ENSG00000169604	ANTXR1	anthrax toxin receptor 1 [Source:HGNC Symbol;Acc:HGNC:21014]	84168
ENST00000313050.10	2379.08	-0.0900928	0.153668	-0.586281	0.557687	0.867877	ENSG00000148396	SEC16A	SEC16 homolog A, endoplasmic reticulum export factor [Source:HGNC Symbol;Acc:HGNC:29006]	9919
ENST00000567887.4	1467.67	-0.0415707	0.29029	-0.143204	0.886129	0.966504	ENSG00000127603	MACF1	microtubule-actin crosslinking factor 1 [Source:HGNC Symbol;Acc:HGNC:13664]	23499
ENST00000351797.7	279.933	-0.210729	0.469266	-0.449059	0.653389	0.90505	ENSG00000055147	FAM114A2	family with sequence similarity 114 member A2 [Source:HGNC Symbol;Acc:HGNC:1333]	10827
ENST00000339950.4	855.967	-0.054812	0.21741	-0.252114	0.800953	0.948305	ENSG00000162607	USP1	ubiquitin specific peptidase 1 [Source:HGNC Symbol;Acc:HGNC:12607]	7398
ENST00000361168.8	378.385	-0.037382	0.297787	-0.125533	0.900102	0.971243	ENSG00000176444	CLK2	CDC like kinase 2 [Source:HGNC Symbol;Acc:HGNC:2069]	1196
ENST00000233121.5	98.5908	-0.310179	0.490627	-0.63221	0.52725	0.850152	ENSG00000084764	MAPRE3	microtubule associated protein RP/EB family member 3 [Source:HGNC Symbol;Acc:HGNC:6892]	22924
ENST00000409262.6	348.384	-1.17498	0.295296	-3.97899	6.92101e-05	0.0281211	ENSG00000187605	TET3	tet methylcytosine dioxygenase 3 [Source:HGNC Symbol;Acc:HGNC:28313]	200424
ENST00000369663.8	216.223	0.738832	1.25792	0.587343	0.556973	0.867877	ENSG00000112837	TBX18	T-box 18 [Source:HGNC Symbol;Acc:HGNC:11595]	9096
ENST00000549164.4	1980.34	-0.229683	0.161778	-1.41974	0.155684	0.588586	ENSG00000135390	ATP5G2	ATP synthase, H+ transporting, mitochondrial Fo complex subunit C2 (subunit 9) [Source:HGNC Symbol;Acc:HGNC:842]	517
ENST00000395076.7	238.116	0.194397	0.526213	0.369427	0.71181	0.921238	ENSG00000100614	PPM1A	protein phosphatase, Mg2+/Mn2+ dependent 1A [Source:HGNC Symbol;Acc:HGNC:9275]	5494
ENST00000511600.4	212.795	0.433965	0.399671	1.08581	0.277564	0.701782	ENSG00000063978	RNF4	ring finger protein 4 [Source:HGNC Symbol;Acc:HGNC:10067]	6047
ENST00000312916.10	298.303	0.681457	0.293083	2.32513	0.0200649	0.270702	ENSG00000164252	AGGF1	angiogenic factor with G-patch and FHA domains 1 [Source:HGNC Symbol;Acc:HGNC:24684]	55109
ENST00000336219.3	434.992	0.280997	0.326042	0.861843	0.388774	0.780208	ENSG00000170779	CDCA4	cell division cycle associated 4 [Source:HGNC Symbol;Acc:HGNC:14625]	55038
ENST00000581208.1	343.981	0.404642	0.325943	1.24145	0.21444	0.655386	ENSG00000136451	VEZF1	vascular endothelial zinc finger 1 [Source:HGNC Symbol;Acc:HGNC:12949]	7716
ENST00000334444.9	455.085	-0.540722	0.288974	-1.87118	0.0613204	0.429491	ENSG00000114770	ABCC5	ATP binding cassette subfamily C member 5 [Source:HGNC Symbol;Acc:HGNC:56]	10057
ENST00000534928.4	196.257	-0.522475	0.402879	-1.29685	0.194682	0.635074	ENSG00000147905	ZCCHC7	zinc finger CCHC-type containing 7 [Source:HGNC Symbol;Acc:HGNC:26209]	84186
ENST00000441020.6	388.853	0.202828	0.248399	0.816539	0.414192	0.79641	ENSG00000115365	LANCL1	LanC like 1 [Source:HGNC Symbol;Acc:HGNC:6508]	10314
ENST00000397525.4	398.274	0.0483724	0.230854	0.209537	0.834029	0.95419	ENSG00000184708	EIF4ENIF1	eukaryotic translation initiation factor 4E nuclear import factor 1 [Source:HGNC Symbol;Acc:HGNC:16687]	56478
ENST00000298573.7	197.088	-0.894787	0.462918	-1.93293	0.0532451	0.410232	ENSG00000111266	DUSP16	dual specificity phosphatase 16 [Source:HGNC Symbol;Acc:HGNC:17909]	80824
ENST00000357604.8	341.264	0.475618	0.289381	1.64357	0.100265	0.497694	ENSG00000151461	UPF2	UPF2 regulator of nonsense transcripts homolog (yeast) [Source:HGNC Symbol;Acc:HGNC:17854]	26019
ENST00000419255.5	131.575	-0.11159	0.420176	-0.26558	0.790563	0.943445	ENSG00000075223	SEMA3C	semaphorin 3C [Source:HGNC Symbol;Acc:HGNC:10725]	10512
ENST00000216160.9	256.33	-0.161967	0.488428	-0.331609	0.740184	0.927107	ENSG00000100324	TAB1	TGF-beta activated kinase 1 (MAP3K7) binding protein 1 [Source:HGNC Symbol;Acc:HGNC:18157]	10454
ENST00000314606.7	2952.27	0.276962	0.139057	1.99171	0.0464027	0.387695	ENSG00000179115	FARSA	phenylalanyl-tRNA synthetase alpha subunit [Source:HGNC Symbol;Acc:HGNC:3592]	2193
ENST00000300087.5	229.297	-0.648395	0.33602	-1.92963	0.0536522	0.410908	ENSG00000166847	DCTN5	dynactin subunit 5 [Source:HGNC Symbol;Acc:HGNC:24594]	84516
ENST00000359591.7	232.291	-0.969437	0.585286	-1.65635	0.0976516	0.494341	ENSG00000197324	LRP10	LDL receptor related protein 10 [Source:HGNC Symbol;Acc:HGNC:14553]	26020
ENST00000341355.8	284.754	-0.579679	0.400567	-1.44715	0.147856	0.577224	ENSG00000127314	RAP1B	RAP1B, member of RAS oncogene family [Source:HGNC Symbol;Acc:HGNC:9857]	5908
ENST00000370818.6	101.214	1.24585	0.494365	2.52011	0.0117319	0.225263	ENSG00000147257	GPC3	glypican 3 [Source:HGNC Symbol;Acc:HGNC:4451]	2719
ENST00000545712.5	272.526	0.5731	0.543862	1.05376	0.291993	0.711773	ENSG00000139428	MMAB	methylmalonic aciduria (cobalamin deficiency) cblB type [Source:HGNC Symbol;Acc:HGNC:19331]	326625
ENST00000367976.3	212.126	-0.135064	0.374664	-0.360493	0.718479	0.921831	ENSG00000118523	CTGF	connective tissue growth factor [Source:HGNC Symbol;Acc:HGNC:2500]	1490
ENST00000376316.5	161.092	0.718406	0.440215	1.63194	0.102691	0.502076	ENSG00000213780	GTF2H4	general transcription factor IIH subunit 4 [Source:HGNC Symbol;Acc:HGNC:4658]	2968
ENST00000249269.7	749.407	0.0898743	0.214834	0.418343	0.675697	0.910231	ENSG00000105819	PMPCB	peptidase, mitochondrial processing beta subunit [Source:HGNC Symbol;Acc:HGNC:9119]	9512
ENST00000452445.5	606.485	0.0695115	0.299662	0.231966	0.816564	0.950436	ENSG00000184613	NELL2	neural EGFL like 2 [Source:HGNC Symbol;Acc:HGNC:7751]	4753
ENST00000272797.7	448.561	-0.484392	0.244273	-1.98299	0.0473683	0.389652	ENSG00000213160	KLHL23	kelch like family member 23 [Source:HGNC Symbol;Acc:HGNC:27506]	151230
ENST00000360388.7	250.099	0.0130882	0.347498	0.0376641	0.969956	0.988261	ENSG00000196376	SLC35F1	solute carrier family 35 member F1 [Source:HGNC Symbol;Acc:HGNC:21483]	222553
ENST00000313115.9	187.031	-0.544659	0.541516	-1.00581	0.314509	0.732653	ENSG00000177556	ATOX1	antioxidant 1 copper chaperone [Source:HGNC Symbol;Acc:HGNC:798]	475
ENST00000582693.4	215.775	-0.400613	0.465741	-0.860163	0.389699	0.781017	ENSG00000265491	RNF115	ring finger protein 115 [Source:HGNC Symbol;Acc:HGNC:18154]	27246
ENST00000327247.8	571.787	0.233879	0.207169	1.12893	0.258927	0.689283	ENSG00000177628	GBA	glucosylceramidase beta [Source:HGNC Symbol;Acc:HGNC:4177]	2629
ENST00000326446.8	174.02	-0.0742346	0.349239	-0.212561	0.831669	0.95419	ENSG00000177917	ARL6IP6	ADP ribosylation factor like GTPase 6 interacting protein 6 [Source:HGNC Symbol;Acc:HGNC:24048]	151188
ENST00000225171.5	440.795	0.624779	0.221446	2.82136	0.004782	0.14984	ENSG00000108176	DNAJC12	DnaJ heat shock protein family (Hsp40) member C12 [Source:HGNC Symbol;Acc:HGNC:28908]	56521
ENST00000209728.7	1219.69	0.161125	0.16714	0.964012	0.33504	0.751455	ENSG00000094804	CDC6	cell division cycle 6 [Source:HGNC Symbol;Acc:HGNC:1744]	990
ENST00000416614.5	2061.38	0.176914	0.148223	1.19357	0.232647	0.671665	ENSG00000087269	NOP14	NOP14 nucleolar protein [Source:HGNC Symbol;Acc:HGNC:16821]	8602
ENST00000304734.8	1520.43	0.111253	0.17543	0.634171	0.525969	0.850152	ENSG00000146223	RPL7L1	ribosomal protein L7 like 1 [Source:HGNC Symbol;Acc:HGNC:21370]	285855
ENST00000247161.6	297.961	0.0410644	0.384959	0.106672	0.915049	0.973564	ENSG00000126767	ELK1	ELK1, ETS transcription factor [Source:HGNC Symbol;Acc:HGNC:3321]	2002
ENST00000370489.4	272.188	0.691626	0.31104	2.22359	0.0261759	0.302218	ENSG00000198018	ENTPD7	ectonucleoside triphosphate diphosphohydrolase 7 [Source:HGNC Symbol;Acc:HGNC:19745]	57089
ENST00000536364.4	742.549	-0.154756	0.231372	-0.668863	0.503583	0.839893	ENSG00000184887	BTBD6	BTB domain containing 6 [Source:HGNC Symbol;Acc:HGNC:19897]	90135
ENST00000615868.1	2888.87	-0.137657	0.187892	-0.732639	0.463778	0.819992	ENSG00000278463	HIST1H2AB	histone cluster 1 H2A family member b [Source:HGNC Symbol;Acc:HGNC:4734]	8335
ENST00000374793.6	774.262	0.0229712	0.296384	0.0775049	0.938222	0.977856	ENSG00000136824	SMC2	structural maintenance of chromosomes 2 [Source:HGNC Symbol;Acc:HGNC:14011]	10592
ENST00000394196.7	720.172	-0.188183	0.225518	-0.83445	0.404027	0.788845	ENSG00000173575	CHD2	chromodomain helicase DNA binding protein 2 [Source:HGNC Symbol;Acc:HGNC:1917]	1106
ENST00000614766.3	115.558	0.886853	0.48463	1.82996	0.0672561	0.438388	ENSG00000278619	MRM1	mitochondrial rRNA methyltransferase 1 [Source:HGNC Symbol;Acc:HGNC:26202]	79922
ENST00000296328.7	420.721	-0.59246	0.248591	-2.38328	0.0171593	0.257356	ENSG00000163960	UBXN7	UBX domain protein 7 [Source:HGNC Symbol;Acc:HGNC:29119]	26043
ENST00000337619.8	306.153	0.457945	0.257573	1.77793	0.0754159	0.45601	ENSG00000106367	AP1S1	adaptor related protein complex 1 sigma 1 subunit [Source:HGNC Symbol;Acc:HGNC:559]	1174
ENST00000256398.11	370.725	-0.506263	0.281336	-1.79949	0.0719407	0.447862	ENSG00000134014	ELP3	elongator acetyltransferase complex subunit 3 [Source:HGNC Symbol;Acc:HGNC:20696]	55140
ENST00000331327.4	400.29	0.130059	0.200244	0.649503	0.516013	0.845959	ENSG00000185129	PURA	purine rich element binding protein A [Source:HGNC Symbol;Acc:HGNC:9701]	5813
ENST00000254584.5	453.077	0.193804	0.237339	0.816571	0.414174	0.79641	ENSG00000132254	ARFIP2	ADP ribosylation factor interacting protein 2 [Source:HGNC Symbol;Acc:HGNC:17160]	23647
ENST00000434724.5	2100.18	-0.0500118	0.120553	-0.414852	0.67825	0.911067	ENSG00000103342	GSPT1	G1 to S phase transition 1 [Source:HGNC Symbol;Acc:HGNC:4621]	2935
ENST00000270583.8	226.69	0.43246	0.287849	1.50239	0.132997	0.55726	ENSG00000104731	KLHDC4	kelch domain containing 4 [Source:HGNC Symbol;Acc:HGNC:25272]	54758
ENST00000358227.4	409.516	0.158515	0.211342	0.750039	0.453231	0.816172	ENSG00000137038	TMEM261	transmembrane protein 261 [Source:HGNC Symbol;Acc:HGNC:30536]	90871
ENST00000616144.3	561.199	-0.1813	0.279356	-0.648993	0.516343	0.84632	ENSG00000126453	BCL2L12	BCL2 like 12 [Source:HGNC Symbol;Acc:HGNC:13787]	83596
ENST00000440486.5	506.477	0.311728	0.235773	1.32215	0.186117	0.627161	ENSG00000068078	FGFR3	fibroblast growth factor receptor 3 [Source:HGNC Symbol;Acc:HGNC:3690]	2261
ENST00000392133.6	5370.82	-0.0601477	0.120861	-0.497662	0.618722	0.889708	ENSG00000079246	XRCC5	X-ray repair cross complementing 5 [Source:HGNC Symbol;Acc:HGNC:12833]	7520
ENST00000321792.5	1517.66	-0.0695993	0.154571	-0.450275	0.652512	0.90503	ENSG00000213516	RBMXL1	RNA binding motif protein, X-linked like 1 [Source:HGNC Symbol;Acc:HGNC:25073]	494115
ENST00000431639.5	637.322	-0.53976	0.322688	-1.6727	0.0943862	0.489756	ENSG00000141499	WRAP53	WD repeat containing antisense to TP53 [Source:HGNC Symbol;Acc:HGNC:25522]	55135
ENST00000366649.5	323.2	0.0127005	0.367617	0.0345482	0.97244	0.988966	ENSG00000143633	C1orf131	chromosome 1 open reading frame 131 [Source:HGNC Symbol;Acc:HGNC:25332]	128061
ENST00000328771.7	981.217	0.0174118	0.197451	0.0881829	0.929731	0.976725	ENSG00000134815	DHX34	DExH-box helicase 34 [Source:HGNC Symbol;Acc:HGNC:16719]	9704
ENST00000261520.7	322.271	0.0164205	0.383595	0.0428067	0.965856	0.986492	ENSG00000128915	ICE2	interactor of little elongation complex ELL subunit 2 [Source:HGNC Symbol;Acc:HGNC:29885]	79664
ENST00000264819.5	261.955	0.035196	0.323067	0.108943	0.913247	0.972719	ENSG00000105556	MIER2	MIER family member 2 [Source:HGNC Symbol;Acc:HGNC:29210]	54531
ENST00000397609.5	246.99	0.524754	0.349379	1.50196	0.133107	0.55726	ENSG00000171262	FAM98B	family with sequence similarity 98 member B [Source:HGNC Symbol;Acc:HGNC:26773]	283742
ENST00000204679.7	169.279	0.794512	0.438576	1.81157	0.0700526	0.445499	ENSG00000090581	GNPTG	N-acetylglucosamine-1-phosphate transferase gamma subunit [Source:HGNC Symbol;Acc:HGNC:23026]	84572
ENST00000280756.7	135.725	0.516576	0.384981	1.34182	0.179653	0.621103	ENSG00000151135	TMEM263	transmembrane protein 263 [Source:HGNC Symbol;Acc:HGNC:28281]	90488
ENST00000382452.5	1528.5	0.195012	0.1406	1.387	0.165442	0.603659	ENSG00000071127	WDR1	WD repeat domain 1 [Source:HGNC Symbol;Acc:HGNC:12754]	9948
ENST00000409302.1	169.718	-0.189219	0.410374	-0.461089	0.644735	0.901575	ENSG00000197223	C1D	C1D nuclear receptor corepressor [Source:HGNC Symbol;Acc:HGNC:29911]	10438
ENST00000305943.7	898.144	0.313926	0.226223	1.38768	0.165234	0.603659	ENSG00000168159	RNF187	ring finger protein 187 [Source:HGNC Symbol;Acc:HGNC:27146]	149603
ENST00000361354.7	1132.96	0.118574	0.178853	0.662971	0.507349	0.842671	ENSG00000061676	NCKAP1	NCK associated protein 1 [Source:HGNC Symbol;Acc:HGNC:7666]	10787
ENST00000264202.7	965.898	0.154453	0.1709	0.903762	0.366122	0.768614	ENSG00000077549	CAPZB	capping actin protein of muscle Z-line beta subunit [Source:HGNC Symbol;Acc:HGNC:1491]	832
ENST00000284727.7	1625.72	-0.106261	0.187904	-0.565505	0.57173	0.87456	ENSG00000154518	ATP5G3	ATP synthase, H+ transporting, mitochondrial Fo complex subunit C3 (subunit 9) [Source:HGNC Symbol;Acc:HGNC:843]	518
ENST00000422154.5	2156.37	-0.183504	0.121979	-1.50438	0.132482	0.556398	ENSG00000123562	MORF4L2	mortality factor 4 like 2 [Source:HGNC Symbol;Acc:HGNC:16849]	9643
ENST00000336308.8	253.969	0.0758505	0.314435	0.241228	0.809378	0.950436	ENSG00000131748	STARD3	StAR related lipid transfer domain containing 3 [Source:HGNC Symbol;Acc:HGNC:17579]	10948
ENST00000328194.6	1019.5	0.662192	0.280702	2.35906	0.0183213	0.264375	ENSG00000184014	DENND5A	DENN domain containing 5A [Source:HGNC Symbol;Acc:HGNC:19344]	23258
ENST00000401466.4	307.171	-0.11888	0.265986	-0.446941	0.654918	0.90505	ENSG00000144120	TMEM177	transmembrane protein 177 [Source:HGNC Symbol;Acc:HGNC:28143]	80775
ENST00000401507.6	502.422	0.710517	0.896739	0.792335	0.428166	0.80377	ENSG00000068796	KIF2A	kinesin family member 2A [Source:HGNC Symbol;Acc:HGNC:6318]	3796
ENST00000449376.4	827.402	-0.0258141	0.248724	-0.103786	0.917339	0.974389	ENSG00000177479	ARIH2	ariadne RBR E3 ubiquitin protein ligase 2 [Source:HGNC Symbol;Acc:HGNC:690]	10425
ENST00000278856.7	592.216	-0.508286	0.30952	-1.64218	0.100554	0.498067	ENSG00000133316	WDR74	WD repeat domain 74 [Source:HGNC Symbol;Acc:HGNC:25529]	54663
ENST00000310340.8	433.15	-0.310644	0.233739	-1.32902	0.183841	0.624946	ENSG00000174227	PIGG	phosphatidylinositol glycan anchor biosynthesis class G [Source:HGNC Symbol;Acc:HGNC:25985]	54872
ENST00000367188.4	806.802	-0.18376	0.248852	-0.738429	0.460254	0.818965	ENSG00000158615	PPP1R15B	protein phosphatase 1 regulatory subunit 15B [Source:HGNC Symbol;Acc:HGNC:14951]	84919
ENST00000228515.4	141.553	0.830557	0.399696	2.07797	0.0377117	0.352463	ENSG00000110925	CSRNP2	cysteine and serine rich nuclear protein 2 [Source:HGNC Symbol;Acc:HGNC:16006]	81566
ENST00000589555.4	324.028	0.0665672	0.27475	0.242283	0.808561	0.95009	ENSG00000105518	TMEM205	transmembrane protein 205 [Source:HGNC Symbol;Acc:HGNC:29631]	374882
ENST00000399334.6	227.798	-0.419069	0.380369	-1.10174	0.270573	0.696348	ENSG00000103995	CEP152	centrosomal protein 152 [Source:HGNC Symbol;Acc:HGNC:29298]	22995
ENST00000538771.4	524.287	-0.160773	0.232781	-0.690662	0.489778	0.833881	ENSG00000079462	PAFAH1B3	platelet activating factor acetylhydrolase 1b catalytic subunit 3 [Source:HGNC Symbol;Acc:HGNC:8576]	5050
ENST00000291576.10	1096.76	0.181654	0.187325	0.969729	0.332182	0.747786	ENSG00000241945	PWP2	PWP2 periodic tryptophan protein homolog (yeast) [Source:HGNC Symbol;Acc:HGNC:9711]	5822
ENST00000299299.3	311.583	-0.106816	0.306783	-0.348179	0.727705	0.925517	ENSG00000166228	PCBD1	pterin-4 alpha-carbinolamine dehydratase 1 [Source:HGNC Symbol;Acc:HGNC:8646]	5092
ENST00000216367.8	173.174	0.257184	0.561001	0.458438	0.646637	0.901742	ENSG00000100479	POLE2	DNA polymerase epsilon 2, accessory subunit [Source:HGNC Symbol;Acc:HGNC:9178]	5427
ENST00000381020.7	134.727	-0.199598	0.335606	-0.594739	0.552018	0.86423	ENSG00000165556	CDX2	caudal type homeobox 2 [Source:HGNC Symbol;Acc:HGNC:1806]	1045
ENST00000338758.10	260.305	0.162257	0.352781	0.459937	0.645562	0.901575	ENSG00000188677	PARVB	parvin beta [Source:HGNC Symbol;Acc:HGNC:14653]	29780
ENST00000267842.8	226.009	-0.319764	0.362752	-0.881493	0.378051	0.778132	ENSG00000140284	SLC27A2	solute carrier family 27 member 2 [Source:HGNC Symbol;Acc:HGNC:10996]	11001
ENST00000405876.7	160.958	-0.115366	0.474046	-0.243364	0.807724	0.949673	ENSG00000139437	TCHP	trichoplein keratin filament binding [Source:HGNC Symbol;Acc:HGNC:28135]	84260
ENST00000337344.7	369.36	0.436758	0.271744	1.60724	0.108001	0.511182	ENSG00000126226	PCID2	PCI domain containing 2 [Source:HGNC Symbol;Acc:HGNC:25653]	55795
ENST00000341333.8	400.666	0.0812751	0.243929	0.333192	0.73899	0.926698	ENSG00000164081	TEX264	testis expressed 264 [Source:HGNC Symbol;Acc:HGNC:30247]	51368
ENST00000584539.1	767.795	-0.473446	0.242011	-1.9563	0.0504294	0.400179	ENSG00000118680	MYL12B	myosin light chain 12B [Source:HGNC Symbol;Acc:HGNC:29827]	103910
ENST00000329235.5	304.233	-0.119136	0.369159	-0.322724	0.746904	0.930767	ENSG00000182287	AP1S2	adaptor related protein complex 1 sigma 2 subunit [Source:HGNC Symbol;Acc:HGNC:560]	8905
ENST00000394224.3	129.342	-0.455171	0.444387	-1.02427	0.305709	0.724413	ENSG00000213445	SIPA1	signal-induced proliferation-associated 1 [Source:HGNC Symbol;Acc:HGNC:10885]	6494
ENST00000585630.4	658.98	-0.201686	0.196084	-1.02857	0.303683	0.723198	ENSG00000099622	CIRBP	cold inducible RNA binding protein [Source:HGNC Symbol;Acc:HGNC:1982]	1153
ENST00000371975.7	429.52	-0.330546	0.280232	-1.17954	0.238182	0.674859	ENSG00000085999	RAD54L	RAD54 like (S. cerevisiae) [Source:HGNC Symbol;Acc:HGNC:9826]	8438
ENST00000300853.6	568.597	0.13194	0.276228	0.477649	0.6329	0.895338	ENSG00000012061	ERCC1	ERCC excision repair 1, endonuclease non-catalytic subunit [Source:HGNC Symbol;Acc:HGNC:3433]	2067
ENST00000358739.4	8019.97	0.146795	0.170126	0.86286	0.388214	0.780002	ENSG00000196747	HIST1H2AI	histone cluster 1 H2A family member i [Source:HGNC Symbol;Acc:HGNC:4725]	8329
ENST00000311469.7	244.997	0.046133	0.294071	0.156877	0.875342	0.962352	ENSG00000173085	COQ2	coenzyme Q2, polyprenyltransferase [Source:HGNC Symbol;Acc:HGNC:25223]	27235
ENST00000600434.4	344.842	0.29283	0.286949	1.0205	0.307494	0.726568	ENSG00000130312	MRPL34	mitochondrial ribosomal protein L34 [Source:HGNC Symbol;Acc:HGNC:14488]	64981
ENST00000578681.4	1448.9	0.135058	0.163482	0.826134	0.408728	0.793231	ENSG00000198231	DDX42	DEAD-box helicase 42 [Source:HGNC Symbol;Acc:HGNC:18676]	11325
ENST00000395925.6	179.751	0.453318	0.348345	1.30135	0.193139	0.6342	ENSG00000106571	GLI3	GLI family zinc finger 3 [Source:HGNC Symbol;Acc:HGNC:4319]	2737
ENST00000394885.6	982.809	-0.460794	0.166947	-2.76012	0.00577806	0.162206	ENSG00000117906	RCN2	reticulocalbin 2 [Source:HGNC Symbol;Acc:HGNC:9935]	5955
ENST00000320776.4	212.493	-0.539923	0.385642	-1.40006	0.161495	0.597671	ENSG00000186222	BLOC1S4	biogenesis of lysosomal organelles complex 1 subunit 4 [Source:HGNC Symbol;Acc:HGNC:24206]	55330
ENST00000439096.2	182.358	0.188254	0.390013	0.482686	0.629319	0.894115	ENSG00000105327	BBC3	BCL2 binding component 3 [Source:HGNC Symbol;Acc:HGNC:17868]	27113
ENST00000302503.6	956.552	-0.461829	0.226846	-2.03587	0.0417632	0.370952	ENSG00000109919	MTCH2	mitochondrial carrier 2 [Source:HGNC Symbol;Acc:HGNC:17587]	23788
ENST00000394221.2	182.801	0.66111	0.339965	1.94464	0.0518184	0.40613	ENSG00000178700	DHFR2	dihydrofolate reductase 2 [Source:HGNC Symbol;Acc:HGNC:27309]	200895
ENST00000368845.5	1935.73	0.119363	0.260089	0.45893	0.646284	0.901575	ENSG00000065154	OAT	ornithine aminotransferase [Source:HGNC Symbol;Acc:HGNC:8091]	4942
ENST00000379162.7	209.004	-0.111227	0.312576	-0.35584	0.721961	0.923382	ENSG00000067992	PDK3	pyruvate dehydrogenase kinase 3 [Source:HGNC Symbol;Acc:HGNC:8811]	5165
ENST00000318950.9	126.476	0.314707	0.403809	0.779347	0.435775	0.808115	ENSG00000133789	SWAP70	SWAP switching B-cell complex subunit 70 [Source:HGNC Symbol;Acc:HGNC:17070]	23075
ENST00000429586.5	470.975	-0.315424	0.240903	-1.30934	0.19042	0.631362	ENSG00000161204	ABCF3	ATP binding cassette subfamily F member 3 [Source:HGNC Symbol;Acc:HGNC:72]	55324
ENST00000286428.5	609.833	-0.151772	0.260696	-0.582179	0.560446	0.870029	ENSG00000155959	VBP1	VHL binding protein 1 [Source:HGNC Symbol;Acc:HGNC:12662]	7411
ENST00000377046.6	716.974	0.125949	0.285215	0.441592	0.658784	0.905707	ENSG00000172977	KAT5	lysine acetyltransferase 5 [Source:HGNC Symbol;Acc:HGNC:5275]	10524
ENST00000380752.8	910.868	0.0122718	0.341145	0.0359722	0.971305	0.9885	ENSG00000139514	SLC7A1	solute carrier family 7 member 1 [Source:HGNC Symbol;Acc:HGNC:11057]	6541
ENST00000256015.4	198.579	0.337836	0.327053	1.03297	0.301618	0.721341	ENSG00000133639	BTG1	BTG anti-proliferation factor 1 [Source:HGNC Symbol;Acc:HGNC:1130]	694
ENST00000532414.2	209.008	-0.414096	0.549809	-0.753164	0.451351	0.815937	ENSG00000254726	MEX3A	mex-3 RNA binding family member A [Source:HGNC Symbol;Acc:HGNC:33482]	92312
ENST00000306846.6	1092.33	0.105855	0.166437	0.636006	0.524773	0.849852	ENSG00000172239	PAIP1	poly(A) binding protein interacting protein 1 [Source:HGNC Symbol;Acc:HGNC:16945]	10605
ENST00000295926.6	366.985	0.454448	0.382256	1.18886	0.234496	0.673229	ENSG00000163660	CCNL1	cyclin L1 [Source:HGNC Symbol;Acc:HGNC:20569]	57018
ENST00000330579.4	575.359	0.421774	0.223738	1.88512	0.0594134	0.424915	ENSG00000184967	NOC4L	nucleolar complex associated 4 homolog [Source:HGNC Symbol;Acc:HGNC:28461]	79050
ENST00000287394.8	1330.17	0.414405	0.301361	1.37511	0.169097	0.608457	ENSG00000156802	ATAD2	ATPase family, AAA domain containing 2 [Source:HGNC Symbol;Acc:HGNC:30123]	29028
ENST00000298139.5	309.373	-0.361934	0.312745	-1.15728	0.247158	0.678324	ENSG00000165392	WRN	Werner syndrome RecQ like helicase [Source:HGNC Symbol;Acc:HGNC:12791]	7486
ENST00000281187.8	298.457	0.31334	0.362516	0.864349	0.387396	0.779839	ENSG00000151502	VPS26B	VPS26, retromer complex component B [Source:HGNC Symbol;Acc:HGNC:28119]	112936
ENST00000288602.9	172.56	-0.0569054	0.63032	-0.0902802	0.928065	0.976725	ENSG00000157764	BRAF	B-Raf proto-oncogene, serine/threonine kinase [Source:HGNC Symbol;Acc:HGNC:1097]	673
ENST00000294309.6	133.015	0.685709	0.349245	1.9634	0.0495996	0.398034	ENSG00000162341	TPCN2	two pore segment channel 2 [Source:HGNC Symbol;Acc:HGNC:20820]	219931
ENST00000298743.8	149.093	0.176642	0.347491	0.508335	0.611219	0.888869	ENSG00000180447	GAS1	growth arrest specific 1 [Source:HGNC Symbol;Acc:HGNC:4165]	2619
ENST00000360876.7	6068.41	-0.04983	0.144748	-0.344253	0.730656	0.925795	ENSG00000106263	EIF3B	eukaryotic translation initiation factor 3 subunit B [Source:HGNC Symbol;Acc:HGNC:3280]	8662
ENST00000254108.10	4845.61	-0.0873425	0.244759	-0.35685	0.721204	0.922873	ENSG00000089280	FUS	FUS RNA binding protein [Source:HGNC Symbol;Acc:HGNC:4010]	2521
ENST00000597229.1	527.847	0.548315	0.293089	1.87082	0.0613706	0.429491	ENSG00000198816	ZNF358	zinc finger protein 358 [Source:HGNC Symbol;Acc:HGNC:16838]	140467
ENST00000072644.4	157.028	-0.563892	0.394587	-1.42907	0.152985	0.585081	ENSG00000058799	YIPF1	Yip1 domain family member 1 [Source:HGNC Symbol;Acc:HGNC:25231]	54432
ENST00000263354.6	603.392	-0.15724	0.176938	-0.88867	0.37418	0.775738	ENSG00000105402	NAPA	NSF attachment protein alpha [Source:HGNC Symbol;Acc:HGNC:7641]	8775
ENST00000301587.7	951.335	-0.211927	0.218614	-0.969415	0.332338	0.747786	ENSG00000167863	ATP5H	ATP synthase, H+ transporting, mitochondrial Fo complex subunit D [Source:HGNC Symbol;Acc:HGNC:845]	10476
ENST00000354546.8	1413.1	0.134939	0.148467	0.908884	0.363411	0.765912	ENSG00000197043	ANXA6	annexin A6 [Source:HGNC Symbol;Acc:HGNC:544]	309
ENST00000345041.4	219.306	0.678501	0.320717	2.11558	0.0343809	0.341224	ENSG00000188522	FAM83G	family with sequence similarity 83 member G [Source:HGNC Symbol;Acc:HGNC:32554]	644815
ENST00000307017.7	467.239	0.0330093	0.244934	0.134768	0.892795	0.969737	ENSG00000170185	USP38	ubiquitin specific peptidase 38 [Source:HGNC Symbol;Acc:HGNC:20067]	84640
ENST00000612898.1	9414.86	0.155484	0.145276	1.07026	0.284501	0.70891	ENSG00000233822	HIST1H2BN	histone cluster 1 H2B family member n [Source:HGNC Symbol;Acc:HGNC:4749]	8341
ENST00000369563.3	278.121	-0.521045	0.38772	-1.34387	0.17899	0.6202	ENSG00000118655	DCLRE1B	DNA cross-link repair 1B [Source:HGNC Symbol;Acc:HGNC:17641]	64858
ENST00000302558.6	985.896	-0.0475765	0.191372	-0.248607	0.803665	0.948746	ENSG00000169629	RGPD8	RANBP2-like and GRIP domain containing 8 [Source:HGNC Symbol;Acc:HGNC:9849]	727851
ENST00000618931.1	568.242	-0.134358	0.218031	-0.616235	0.537739	0.857362	ENSG00000123595	RAB9A	RAB9A, member RAS oncogene family [Source:HGNC Symbol;Acc:HGNC:9792]	9367
ENST00000369303.7	1013.08	-0.0711966	0.208953	-0.34073	0.733306	0.925858	ENSG00000135333	EPHA7	EPH receptor A7 [Source:HGNC Symbol;Acc:HGNC:3390]	2045
ENST00000262027.8	2039.8	-0.00327629	0.116915	-0.0280229	0.977644	0.990864	ENSG00000166986	MARS	methionyl-tRNA synthetase [Source:HGNC Symbol;Acc:HGNC:6898]	4141
ENST00000377793.7	145.773	0.294764	0.548884	0.537025	0.59125	0.88219	ENSG00000110583	NAA40	N(alpha)-acetyltransferase 40, NatD catalytic subunit [Source:HGNC Symbol;Acc:HGNC:25845]	79829
ENST00000432560.5	1444.63	0.0604067	0.15934	0.379107	0.704609	0.918468	ENSG00000100280	AP1B1	adaptor related protein complex 1 beta 1 subunit [Source:HGNC Symbol;Acc:HGNC:554]	162
ENST00000306121.6	278.33	0.0766806	0.330251	0.232189	0.816391	0.950436	ENSG00000162627	SNX7	sorting nexin 7 [Source:HGNC Symbol;Acc:HGNC:14971]	51375
ENST00000354700.8	277.196	0.66655	0.307918	2.1647	0.0304107	0.321603	ENSG00000131584	ACAP3	ArfGAP with coiled-coil, ankyrin repeat and PH domains 3 [Source:HGNC Symbol;Acc:HGNC:16754]	116983
ENST00000377921.6	230.131	-0.442354	0.366973	-1.20541	0.228045	0.668884	ENSG00000148484	RSU1	Ras suppressor protein 1 [Source:HGNC Symbol;Acc:HGNC:10464]	6251
ENST00000261531.10	1128.01	-0.165653	0.179186	-0.924476	0.355238	0.761052	ENSG00000100603	SNW1	SNW domain containing 1 [Source:HGNC Symbol;Acc:HGNC:16696]	22938
ENST00000312561.7	150.845	-1.21944	0.553671	-2.20247	0.027632	0.309198	ENSG00000174718	KIAA1551	KIAA1551 [Source:HGNC Symbol;Acc:HGNC:25559]	55196
ENST00000409109.4	242.183	-0.293381	0.465877	-0.629739	0.528865	0.851364	ENSG00000160703	NLRX1	NLR family member X1 [Source:HGNC Symbol;Acc:HGNC:29890]	79671
ENST00000553728.1	190.4	-1.03541	0.454867	-2.27629	0.0228285	0.29034	ENSG00000258941	AL132639.3	cTAGE family member 5 isoform 8 precursor [Source:RefSeq peptide;Acc:NP_001316143]	4253
ENST00000233557.6	787.446	-0.415971	0.206695	-2.01249	0.0441683	0.378866	ENSG00000115216	NRBP1	nuclear receptor binding protein 1 [Source:HGNC Symbol;Acc:HGNC:7993]	29959
ENST00000303545.3	208.841	0.212692	0.36779	0.578298	0.563063	0.870266	ENSG00000170881	RNF139	ring finger protein 139 [Source:HGNC Symbol;Acc:HGNC:17023]	11236
ENST00000313182.5	858.477	0.369123	0.172212	2.14342	0.0320798	0.331885	ENSG00000138614	INTS14	integrator complex subunit 14 [Source:HGNC Symbol;Acc:HGNC:25372]	81556
ENST00000360009.5	165.022	-0.866764	0.400024	-2.16678	0.0302517	0.321242	ENSG00000117682	DHDDS	dehydrodolichyl diphosphate synthase subunit [Source:HGNC Symbol;Acc:HGNC:20603]	79947
ENST00000442267.2	346.343	-0.213431	0.380867	-0.560381	0.57522	0.875765	ENSG00000109436	TBC1D9	TBC1 domain family member 9 [Source:HGNC Symbol;Acc:HGNC:21710]	23158
ENST00000532090.2	317.844	0.315022	0.395244	0.797033	0.425432	0.802231	ENSG00000254470	AP5B1	adaptor related protein complex 5 beta 1 subunit [Source:HGNC Symbol;Acc:HGNC:25104]	91056
ENST00000258243.5	1717.6	-0.101573	0.142756	-0.711516	0.476764	0.826617	ENSG00000135763	URB2	URB2 ribosome biogenesis 2 homolog (S. cerevisiae) [Source:HGNC Symbol;Acc:HGNC:28967]	9816
ENST00000367385.7	190.81	-1.37836	0.510282	-2.70118	0.00690944	0.181432	ENSG00000151414	NEK7	NIMA related kinase 7 [Source:HGNC Symbol;Acc:HGNC:13386]	140609
ENST00000341105.5	693.274	0.302588	0.208095	1.45409	0.145922	0.573001	ENSG00000179348	GATA2	GATA binding protein 2 [Source:HGNC Symbol;Acc:HGNC:4171]	2624
ENST00000367874.4	302.406	0.444394	0.256687	1.73127	0.083404	0.466241	ENSG00000152382	TADA1	transcriptional adaptor 1 [Source:HGNC Symbol;Acc:HGNC:30631]	117143
ENST00000298281.7	544.139	-1.10433	0.27411	-4.02879	5.60646e-05	0.0254599	ENSG00000165494	PCF11	PCF11 cleavage and polyadenylation factor subunit [Source:HGNC Symbol;Acc:HGNC:30097]	51585
ENST00000288699.9	582.13	-0.0162385	0.212527	-0.0764068	0.939095	0.978419	ENSG00000157851	DPYSL5	dihydropyrimidinase like 5 [Source:HGNC Symbol;Acc:HGNC:20637]	56896
ENST00000424526.4	495.692	-0.36327	0.359511	-1.01046	0.312277	0.730981	ENSG00000141449	GREB1L	growth regulation by estrogen in breast cancer 1 like [Source:HGNC Symbol;Acc:HGNC:31042]	80000
ENST00000254799.9	1311.78	0.24168	0.134017	1.80335	0.071333	0.447716	ENSG00000132463	GRSF1	G-rich RNA sequence binding factor 1 [Source:HGNC Symbol;Acc:HGNC:4610]	2926
ENST00000394374.5	779.434	-0.383406	0.260589	-1.47131	0.141208	0.565911	ENSG00000133895	MEN1	menin 1 [Source:HGNC Symbol;Acc:HGNC:7010]	4221
ENST00000343666.5	199.466	-0.204793	0.465367	-0.440068	0.659888	0.905747	ENSG00000187713	TMEM203	transmembrane protein 203 [Source:HGNC Symbol;Acc:HGNC:28217]	94107
ENST00000394919.4	268.863	0.321351	0.292083	1.1002	0.271243	0.697302	ENSG00000138303	ASCC1	activating signal cointegrator 1 complex subunit 1 [Source:HGNC Symbol;Acc:HGNC:24268]	51008
ENST00000621687.1	253.556	0.167757	0.38913	0.431108	0.66639	0.906626	ENSG00000121864	ZNF639	zinc finger protein 639 [Source:HGNC Symbol;Acc:HGNC:30950]	51193
ENST00000395284.6	1469.94	-0.198024	0.221255	-0.895003	0.370785	0.774057	ENSG00000170312	CDK1	cyclin dependent kinase 1 [Source:HGNC Symbol;Acc:HGNC:1722]	983
ENST00000423823.5	207.689	-0.545513	0.52905	-1.03112	0.302485	0.722525	ENSG00000089335	ZNF302	zinc finger protein 302 [Source:HGNC Symbol;Acc:HGNC:13848]	55900
ENST00000326317.9	201.299	-0.256421	0.302179	-0.848573	0.396119	0.785119	ENSG00000181523	SGSH	N-sulfoglucosamine sulfohydrolase [Source:HGNC Symbol;Acc:HGNC:10818]	6448
ENST00000369305.1	320.6	-0.704141	0.338831	-2.07814	0.037696	0.352463	ENSG00000198924	DCLRE1A	DNA cross-link repair 1A [Source:HGNC Symbol;Acc:HGNC:17660]	9937
ENST00000569669.4	1870.27	-0.0843355	0.16946	-0.497671	0.618716	0.889708	ENSG00000261236	BOP1	block of proliferation 1 [Source:HGNC Symbol;Acc:HGNC:15519]	23246
ENST00000326648.4	445.141	0.298487	0.280653	1.06354	0.287535	0.710601	ENSG00000180357	ZNF609	zinc finger protein 609 [Source:HGNC Symbol;Acc:HGNC:29003]	23060
ENST00000265471.8	343.566	-0.667405	0.345433	-1.93208	0.0533492	0.410289	ENSG00000149541	B3GAT3	beta-1,3-glucuronyltransferase 3 [Source:HGNC Symbol;Acc:HGNC:923]	26229
ENST00000399932.6	340.681	0.212665	0.305715	0.695633	0.486659	0.832854	ENSG00000167930	FAM234A	family with sequence similarity 234 member A [Source:HGNC Symbol;Acc:HGNC:14163]	83986
ENST00000487903.4	336.987	-0.306102	0.321459	-0.952227	0.340982	0.752781	ENSG00000068650	ATP11A	ATPase phospholipid transporting 11A [Source:HGNC Symbol;Acc:HGNC:13552]	23250
ENST00000447894.5	2450.35	-0.149856	0.133481	-1.12267	0.261577	0.692122	ENSG00000130396	AFDN	afadin, adherens junction formation factor [Source:HGNC Symbol;Acc:HGNC:7137]	4301
ENST00000225614.5	442.894	-0.562907	0.24878	-2.26267	0.0236563	0.294034	ENSG00000108479	GALK1	galactokinase 1 [Source:HGNC Symbol;Acc:HGNC:4118]	2584
ENST00000374300.6	298.885	0.489999	0.299876	1.63401	0.102257	0.501399	ENSG00000117640	MTFR1L	mitochondrial fission regulator 1 like [Source:HGNC Symbol;Acc:HGNC:28836]	56181
ENST00000361572.9	447.999	0.282998	0.297428	0.951485	0.341358	0.752909	ENSG00000168214	RBPJ	recombination signal binding protein for immunoglobulin kappa J region [Source:HGNC Symbol;Acc:HGNC:5724]	3516
ENST00000253794.5	762.216	-0.189086	0.234734	-0.805532	0.420513	0.799664	ENSG00000131475	VPS25	vacuolar protein sorting 25 homolog [Source:HGNC Symbol;Acc:HGNC:28122]	84313
ENST00000375527.2	171.787	0.261138	0.400749	0.651624	0.514644	0.845533	ENSG00000204366	ZBTB12	zinc finger and BTB domain containing 12 [Source:HGNC Symbol;Acc:HGNC:19066]	221527
ENST00000596304.4	6026.37	-0.0744784	0.128442	-0.579862	0.562008	0.870029	ENSG00000221983	UBA52	ubiquitin A-52 residue ribosomal protein fusion product 1 [Source:HGNC Symbol;Acc:HGNC:12458]	7311
ENST00000541050.4	943.852	0.0641681	0.200317	0.320333	0.748716	0.931538	ENSG00000110880	CORO1C	coronin 1C [Source:HGNC Symbol;Acc:HGNC:2254]	23603
ENST00000309244.7	1064.7	0.0154356	0.14336	0.10767	0.914257	0.973124	ENSG00000105379	ETFB	electron transfer flavoprotein beta subunit [Source:HGNC Symbol;Acc:HGNC:3482]	2109
ENST00000310776.7	555.269	0.0755132	0.222781	0.338957	0.734642	0.925858	ENSG00000175110	MRPS22	mitochondrial ribosomal protein S22 [Source:HGNC Symbol;Acc:HGNC:14508]	56945
ENST00000288235.7	339.824	0.916808	0.253902	3.61087	0.000305166	0.0500474	ENSG00000157483	MYO1E	myosin IE [Source:HGNC Symbol;Acc:HGNC:7599]	4643
ENST00000262506.6	365.974	-0.196574	0.257367	-0.763789	0.444993	0.812722	ENSG00000070770	CSNK2A2	casein kinase 2 alpha 2 [Source:HGNC Symbol;Acc:HGNC:2459]	1459
ENST00000435364.6	283.179	0.0815896	0.50426	0.161801	0.871463	0.961208	ENSG00000149474	KAT14	lysine acetyltransferase 14 [Source:HGNC Symbol;Acc:HGNC:15904]	57325
ENST00000398355.6	151.658	0.313528	0.351783	0.891252	0.372794	0.775738	ENSG00000046647	GEMIN8	gem nuclear organelle associated protein 8 [Source:HGNC Symbol;Acc:HGNC:26044]	54960
ENST00000495880.1	147.431	1.40401	0.424008	3.31128	0.000928689	0.0744089	ENSG00000164086	DUSP7	dual specificity phosphatase 7 [Source:HGNC Symbol;Acc:HGNC:3073]	1849
ENST00000624419.1	138.731	0.306902	0.463935	0.66152	0.508279	0.843127	ENSG00000273136	NBPF26	NBPF member 26 [Source:HGNC Symbol;Acc:HGNC:49571]	101060684
ENST00000476238.5	340.69	0.325425	0.258696	1.25794	0.208412	0.649633	ENSG00000026297	RNASET2	ribonuclease T2 [Source:HGNC Symbol;Acc:HGNC:21686]	8635
ENST00000261070.5	256.627	0.548311	0.354519	1.54663	0.121951	0.54045	ENSG00000138495	COX17	COX17, cytochrome c oxidase copper chaperone [Source:HGNC Symbol;Acc:HGNC:2264]	10063
ENST00000258947.6	466.14	-0.0548794	0.407847	-0.134559	0.892961	0.969737	ENSG00000136436	CALCOCO2	calcium binding and coiled-coil domain 2 [Source:HGNC Symbol;Acc:HGNC:29912]	10241
ENST00000303635.10	179.252	-0.644859	0.471067	-1.36893	0.17102	0.611687	ENSG00000171735	CAMTA1	calmodulin binding transcription activator 1 [Source:HGNC Symbol;Acc:HGNC:18806]	23261
ENST00000382874.5	480.922	0.142486	0.291048	0.489564	0.624443	0.892061	ENSG00000121741	ZMYM2	zinc finger MYM-type containing 2 [Source:HGNC Symbol;Acc:HGNC:12989]	7750
ENST00000366612.1	154.995	0.753157	0.464343	1.62198	0.104807	0.506464	ENSG00000168275	COA6	cytochrome c oxidase assembly factor 6 [Source:HGNC Symbol;Acc:HGNC:18025]	388753
ENST00000591680.4	630.425	-0.317096	0.204185	-1.55298	0.120428	0.535992	ENSG00000186566	GPATCH8	G-patch domain containing 8 [Source:HGNC Symbol;Acc:HGNC:29066]	23131
ENST00000397062.6	282.489	0.678824	0.426599	1.59124	0.111555	0.518226	ENSG00000116044	NFE2L2	nuclear factor, erythroid 2 like 2 [Source:HGNC Symbol;Acc:HGNC:7782]	4780
ENST00000261708.7	824.319	-0.170579	0.262126	-0.650753	0.515206	0.845533	ENSG00000108651	UTP6	UTP6, small subunit processome component [Source:HGNC Symbol;Acc:HGNC:18279]	55813
ENST00000454366.1	757.55	-0.229615	0.16828	-1.36448	0.172416	0.612646	ENSG00000075218	GTSE1	G2 and S-phase expressed 1 [Source:HGNC Symbol;Acc:HGNC:13698]	51512
ENST00000590720.4	1010.24	0.0458228	0.191082	0.239807	0.81048	0.950436	ENSG00000131467	PSME3	proteasome activator subunit 3 [Source:HGNC Symbol;Acc:HGNC:9570]	10197
ENST00000392238.2	198.004	0.0841727	0.320555	0.262584	0.792871	0.944739	ENSG00000138439	FAM117B	family with sequence similarity 117 member B [Source:HGNC Symbol;Acc:HGNC:14440]	150864
ENST00000356508.8	1241.01	-0.0724427	0.183597	-0.394575	0.693157	0.914379	ENSG00000105223	PLD3	phospholipase D family member 3 [Source:HGNC Symbol;Acc:HGNC:17158]	23646
ENST00000245323.4	179.076	0.302293	0.384779	0.785626	0.432086	0.805337	ENSG00000125266	EFNB2	ephrin B2 [Source:HGNC Symbol;Acc:HGNC:3227]	1948
ENST00000269844.4	202.017	-0.191824	0.353662	-0.542395	0.587546	0.879977	ENSG00000141956	PRDM15	PR/SET domain 15 [Source:HGNC Symbol;Acc:HGNC:13999]	63977
ENST00000391831.4	351.105	0.0195534	0.277641	0.0704267	0.943854	0.979555	ENSG00000204673	AKT1S1	AKT1 substrate 1 [Source:HGNC Symbol;Acc:HGNC:28426]	84335
ENST00000298717.7	697.573	0.211916	0.219111	0.967163	0.333462	0.749441	ENSG00000165819	METTL3	methyltransferase like 3 [Source:HGNC Symbol;Acc:HGNC:17563]	56339
ENST00000319223.7	377.8	0.190331	0.225305	0.844771	0.398239	0.78618	ENSG00000116212	LRRC42	leucine rich repeat containing 42 [Source:HGNC Symbol;Acc:HGNC:28792]	115353
ENST00000527432.4	1092.75	0.243199	0.248313	0.979405	0.32738	0.743059	ENSG00000119707	RBM25	RNA binding motif protein 25 [Source:HGNC Symbol;Acc:HGNC:23244]	58517
ENST00000258149.8	677.702	-0.102749	0.281759	-0.364671	0.715357	0.921238	ENSG00000135679	MDM2	MDM2 proto-oncogene [Source:HGNC Symbol;Acc:HGNC:6973]	4193
ENST00000315869.7	196.76	0.357652	0.353028	1.0131	0.311014	0.729762	ENSG00000068323	TFE3	transcription factor binding to IGHM enhancer 3 [Source:HGNC Symbol;Acc:HGNC:11752]	7030
ENST00000377818.3	158.398	-0.765925	0.673803	-1.13672	0.255655	0.687522	ENSG00000204899	MZT1	mitotic spindle organizing protein 1 [Source:HGNC Symbol;Acc:HGNC:33830]	440145
ENST00000612337.3	1324.78	-0.248021	0.171521	-1.44601	0.148173	0.577224	ENSG00000106028	SSBP1	single stranded DNA binding protein 1 [Source:HGNC Symbol;Acc:HGNC:11317]	6742
ENST00000562787.4	333.751	0.20206	0.277628	0.727809	0.466731	0.822041	ENSG00000102901	CENPT	centromere protein T [Source:HGNC Symbol;Acc:HGNC:25787]	80152
ENST00000315571.5	135.45	-0.049609	0.490622	-0.101114	0.91946	0.975702	ENSG00000179241	LDLRAD3	low density lipoprotein receptor class A domain containing 3 [Source:HGNC Symbol;Acc:HGNC:27046]	143458
ENST00000252485.7	542.233	0.227799	0.181527	1.2549	0.209514	0.650709	ENSG00000130202	NECTIN2	nectin cell adhesion molecule 2 [Source:HGNC Symbol;Acc:HGNC:9707]	5819
ENST00000307602.7	210.389	-0.228606	0.317454	-0.720122	0.47145	0.823316	ENSG00000168172	HOOK3	hook microtubule tethering protein 3 [Source:HGNC Symbol;Acc:HGNC:23576]	84376
ENST00000613659.1	545.872	0.0936315	0.231257	0.404881	0.685565	0.912196	ENSG00000276023	DUSP14	dual specificity phosphatase 14 [Source:HGNC Symbol;Acc:HGNC:17007]	11072
ENST00000382895.6	2204.09	-0.0289695	0.144979	-0.199818	0.841623	0.95437	ENSG00000109685	NSD2	nuclear receptor binding SET domain protein 2 [Source:HGNC Symbol;Acc:HGNC:12766]	7468
ENST00000457389.5	298.992	0.166966	0.280282	0.595706	0.551372	0.863931	ENSG00000198315	ZKSCAN8	zinc finger with KRAB and SCAN domains 8 [Source:HGNC Symbol;Acc:HGNC:12983]	7745
ENST00000257548.8	135.352	-0.521774	0.386403	-1.35034	0.176908	0.616583	ENSG00000135093	USP30	ubiquitin specific peptidase 30 [Source:HGNC Symbol;Acc:HGNC:20065]	84749
ENST00000398168.4	567.435	0.0572691	0.207615	0.275843	0.782669	0.941382	ENSG00000274276	CBSL	cystathionine-beta-synthase like [Source:HGNC Symbol;Acc:HGNC:51829]	102724560
ENST00000357602.6	2653.85	0.199223	0.167409	1.19004	0.234032	0.672842	ENSG00000065150	IPO5	importin 5 [Source:HGNC Symbol;Acc:HGNC:6402]	3843
ENST00000346416.5	427.732	0.318525	0.232599	1.36942	0.170869	0.611687	ENSG00000101391	CDK5RAP1	CDK5 regulatory subunit associated protein 1 [Source:HGNC Symbol;Acc:HGNC:15880]	51654
ENST00000359794.8	957.926	0.0255988	0.180054	0.142172	0.886944	0.966573	ENSG00000152556	PFKM	phosphofructokinase, muscle [Source:HGNC Symbol;Acc:HGNC:8877]	5213
ENST00000378202.5	190.223	0.195551	0.453917	0.430809	0.666607	0.906626	ENSG00000152464	RPP38	ribonuclease P/MRP subunit p38 [Source:HGNC Symbol;Acc:HGNC:30329]	10557
ENST00000394888.7	639.863	0.173729	0.190399	0.912449	0.361532	0.764876	ENSG00000149532	CPSF7	cleavage and polyadenylation specific factor 7 [Source:HGNC Symbol;Acc:HGNC:30098]	79869
ENST00000219439.7	235.42	0.428365	0.378504	1.13173	0.257747	0.687522	ENSG00000103160	HSDL1	hydroxysteroid dehydrogenase like 1 [Source:HGNC Symbol;Acc:HGNC:16475]	83693
ENST00000262432.11	534.62	0.0951751	0.233874	0.406951	0.684044	0.9116	ENSG00000165055	METTL2B	methyltransferase like 2B [Source:HGNC Symbol;Acc:HGNC:18272]	55798
ENST00000463306.1	180.363	0.299481	0.405959	0.737712	0.460689	0.818965	ENSG00000198919	DZIP3	DAZ interacting zinc finger protein 3 [Source:HGNC Symbol;Acc:HGNC:30938]	9666
ENST00000324856.10	1390.46	0.226424	0.169944	1.33235	0.182745	0.622684	ENSG00000117713	ARID1A	AT-rich interaction domain 1A [Source:HGNC Symbol;Acc:HGNC:11110]	8289
ENST00000428443.6	117.823	-0.759973	0.682509	-1.1135	0.265494	0.694785	ENSG00000187231	SESTD1	SEC14 and spectrin domain containing 1 [Source:HGNC Symbol;Acc:HGNC:18379]	91404
ENST00000291495.5	102.008	-1.08474	0.519533	-2.08792	0.036805	0.350351	ENSG00000160161	CILP2	cartilage intermediate layer protein 2 [Source:HGNC Symbol;Acc:HGNC:24213]	148113
ENST00000334370.7	961.984	0.210096	0.215606	0.974444	0.329836	0.745196	ENSG00000105429	MEGF8	multiple EGF like domains 8 [Source:HGNC Symbol;Acc:HGNC:3233]	1954
ENST00000552002.5	203.069	-0.744858	0.463863	-1.60577	0.108324	0.511182	ENSG00000258289	CHURC1	churchill domain containing 1 [Source:HGNC Symbol;Acc:HGNC:20099]	91612
ENST00000275605.6	156.337	0.738813	0.366749	2.01449	0.0439579	0.377901	ENSG00000146733	PSPH	phosphoserine phosphatase [Source:HGNC Symbol;Acc:HGNC:9577]	5723
ENST00000542635.4	596.214	-0.213639	0.205514	-1.03954	0.298556	0.718558	ENSG00000154760	SLFN13	schlafen family member 13 [Source:HGNC Symbol;Acc:HGNC:26481]	146857
ENST00000519948.3	321.814	-0.592096	0.347926	-1.70179	0.088795	0.477034	ENSG00000253719	ATXN7L3B	ataxin 7 like 3B [Source:HGNC Symbol;Acc:HGNC:37931]	552889
ENST00000216479.6	2129.54	0.121715	0.145554	0.836223	0.403029	0.78853	ENSG00000100591	AHSA1	activator of HSP90 ATPase activity 1 [Source:HGNC Symbol;Acc:HGNC:1189]	10598
ENST00000373991.3	691.404	0.246986	0.238658	1.03489	0.300719	0.719955	ENSG00000171222	SCAND1	SCAN domain containing 1 [Source:HGNC Symbol;Acc:HGNC:10566]	51282
ENST00000375631.4	334.593	-0.171587	0.261347	-0.656548	0.511472	0.84437	ENSG00000204386	NEU1	neuraminidase 1 [Source:HGNC Symbol;Acc:HGNC:7758]	4758
ENST00000625522.1	1183.19	-0.151793	0.198186	-0.765912	0.443728	0.81252	ENSG00000071054	MAP4K4	mitogen-activated protein kinase kinase kinase kinase 4 [Source:HGNC Symbol;Acc:HGNC:6866]	9448
ENST00000366758.6	538.719	-0.419075	0.319443	-1.31189	0.189557	0.630381	ENSG00000081692	JMJD4	jumonji domain containing 4 [Source:HGNC Symbol;Acc:HGNC:25724]	65094
ENST00000504228.4	238.414	0.333427	0.361804	0.92157	0.356753	0.76168	ENSG00000109265	KIAA1211	KIAA1211 [Source:HGNC Symbol;Acc:HGNC:29219]	57482
ENST00000401675.6	233.432	0.036177	0.381727	0.0947719	0.924496	0.976097	ENSG00000250479	CHCHD10	coiled-coil-helix-coiled-coil-helix domain containing 10 [Source:HGNC Symbol;Acc:HGNC:15559]	400916
ENST00000342683.5	151.55	0.222404	0.454106	0.489762	0.624302	0.892061	ENSG00000189227	C15orf61	chromosome 15 open reading frame 61 [Source:HGNC Symbol;Acc:HGNC:34453]	145853
ENST00000322428.8	713.998	0.157889	0.24569	0.642634	0.520462	0.847551	ENSG00000179632	MAF1	MAF1 homolog, negative regulator of RNA polymerase III [Source:HGNC Symbol;Acc:HGNC:24966]	84232
ENST00000286953.6	286.426	-0.459037	0.296034	-1.55062	0.120992	0.536816	ENSG00000156411	C14orf2	chromosome 14 open reading frame 2 [Source:HGNC Symbol;Acc:HGNC:1188]	9556
ENST00000615884.3	6324.65	0.140842	0.133013	1.05886	0.289663	0.711644	ENSG00000276043	UHRF1	ubiquitin like with PHD and ring finger domains 1 [Source:HGNC Symbol;Acc:HGNC:12556]	29128
ENST00000348165.8	1089.34	-0.486083	0.192945	-2.51929	0.0117592	0.225263	ENSG00000009335	UBE3C	ubiquitin protein ligase E3C [Source:HGNC Symbol;Acc:HGNC:16803]	9690
ENST00000341657.7	836.619	-0.173049	0.210307	-0.822841	0.410598	0.795837	ENSG00000185722	ANKFY1	ankyrin repeat and FYVE domain containing 1 [Source:HGNC Symbol;Acc:HGNC:20763]	51479
ENST00000558530.1	298.928	-0.325065	0.38105	-0.853078	0.393616	0.783313	ENSG00000259399	TGIF2-C20orf24	TGIF2-C20orf24 readthrough [Source:HGNC Symbol;Acc:HGNC:44664]	100527943
ENST00000295006.5	1485.82	0.298816	0.162289	1.84126	0.0655835	0.436102	ENSG00000162909	CAPN2	calpain 2 [Source:HGNC Symbol;Acc:HGNC:1479]	824
ENST00000320985.13	497.663	-0.266607	0.240132	-1.11025	0.266891	0.695365	ENSG00000148516	ZEB1	zinc finger E-box binding homeobox 1 [Source:HGNC Symbol;Acc:HGNC:11642]	6935
ENST00000393196.6	2848.43	-0.0962977	0.123554	-0.779396	0.435747	0.808115	ENSG00000239672	NME1	NME/NM23 nucleoside diphosphate kinase 1 [Source:HGNC Symbol;Acc:HGNC:7849]	4830
ENST00000367627.6	538.944	0.0102371	0.212344	0.04821	0.961549	0.985106	ENSG00000186283	TOR3A	torsin family 3 member A [Source:HGNC Symbol;Acc:HGNC:11997]	64222
ENST00000263238.5	744.082	-0.282743	0.352507	-0.802093	0.422499	0.800214	ENSG00000115091	ACTR3	ARP3 actin related protein 3 homolog [Source:HGNC Symbol;Acc:HGNC:170]	10096
ENST00000311124.7	577.955	0.323041	0.276336	1.16901	0.242399	0.675149	ENSG00000173638	SLC19A1	solute carrier family 19 member 1 [Source:HGNC Symbol;Acc:HGNC:10937]	6573
ENST00000380817.6	1925.09	0.482927	0.173846	2.77791	0.00547104	0.160595	ENSG00000100241	SBF1	SET binding factor 1 [Source:HGNC Symbol;Acc:HGNC:10542]	6305
ENST00000288071.9	686.914	-0.162487	0.242687	-0.669533	0.503156	0.839893	ENSG00000157349	DDX19B	DEAD-box helicase 19B [Source:HGNC Symbol;Acc:HGNC:2742]	11269
ENST00000369153.2	112.788	0.193549	0.409479	0.472672	0.636447	0.897162	ENSG00000178096	BOLA1	bolA family member 1 [Source:HGNC Symbol;Acc:HGNC:24263]	51027
ENST00000260648.9	472.514	0.061682	0.19578	0.315058	0.752718	0.932891	ENSG00000138078	PREPL	prolyl endopeptidase-like [Source:HGNC Symbol;Acc:HGNC:30228]	9581
ENST00000228251.7	2756.81	0.036708	0.11212	0.327399	0.743366	0.928993	ENSG00000060138	YBX3	Y-box binding protein 3 [Source:HGNC Symbol;Acc:HGNC:2428]	8531
ENST00000361360.2	473.115	0.388593	0.27115	1.43313	0.151821	0.582661	ENSG00000198914	POU3F3	POU class 3 homeobox 3 [Source:HGNC Symbol;Acc:HGNC:9216]	5455
ENST00000531224.4	3272.38	-0.0775124	0.151882	-0.510348	0.609808	0.888869	ENSG00000029363	BCLAF1	BCL2 associated transcription factor 1 [Source:HGNC Symbol;Acc:HGNC:16863]	9774
ENST00000347708.4	253.727	-0.430042	0.285019	-1.50882	0.131344	0.556118	ENSG00000235173	HGH1	HGH1 homolog [Source:HGNC Symbol;Acc:HGNC:24161]	51236
ENST00000315013.8	970.524	0.0646149	0.151198	0.427353	0.669122	0.907524	ENSG00000180104	EXOC3	exocyst complex component 3 [Source:HGNC Symbol;Acc:HGNC:30378]	11336
ENST00000324306.9	401.381	0.446619	0.324024	1.37835	0.168095	0.607249	ENSG00000106261	ZKSCAN1	zinc finger with KRAB and SCAN domains 1 [Source:HGNC Symbol;Acc:HGNC:13101]	7586
ENST00000342350.8	293.048	0.440659	0.240834	1.82972	0.0672915	0.438388	ENSG00000172992	DCAKD	dephospho-CoA kinase domain containing [Source:HGNC Symbol;Acc:HGNC:26238]	79877
ENST00000458050.5	177.384	0.360249	0.374216	0.962675	0.33571	0.751841	ENSG00000158796	DEDD	death effector domain containing [Source:HGNC Symbol;Acc:HGNC:2755]	9191
ENST00000443824.4	218.092	-1.59261	0.420656	-3.78601	0.000153088	0.0407381	ENSG00000047230	CTPS2	CTP synthase 2 [Source:HGNC Symbol;Acc:HGNC:2520]	56474
ENST00000247003.7	1242.14	0.527223	0.200304	2.63211	0.00848564	0.200334	ENSG00000105671	DDX49	DEAD-box helicase 49 [Source:HGNC Symbol;Acc:HGNC:18684]	54555
ENST00000263274.10	1036.58	-0.651644	0.316758	-2.05723	0.0396641	0.364762	ENSG00000105486	LIG1	DNA ligase 1 [Source:HGNC Symbol;Acc:HGNC:6598]	3978
ENST00000612272.3	214.483	0.0573443	0.458135	0.125169	0.90039	0.971247	ENSG00000276234	TADA2A	transcriptional adaptor 2A [Source:HGNC Symbol;Acc:HGNC:11531]	6871
ENST00000265634.3	137.373	0.0347013	0.434226	0.0799154	0.936305	0.976925	ENSG00000106236	NPTX2	neuronal pentraxin 2 [Source:HGNC Symbol;Acc:HGNC:7953]	4885
ENST00000622082.3	195.441	-0.321897	0.393299	-0.818452	0.413099	0.79641	ENSG00000070081	NUCB2	nucleobindin 2 [Source:HGNC Symbol;Acc:HGNC:8044]	4925
ENST00000393230.5	200.451	0.309712	0.371887	0.832811	0.404951	0.790165	ENSG00000106459	NRF1	nuclear respiratory factor 1 [Source:HGNC Symbol;Acc:HGNC:7996]	4899
ENST00000382330.6	11241.8	-0.012873	0.101139	-0.12728	0.898719	0.97105	ENSG00000114867	EIF4G1	eukaryotic translation initiation factor 4 gamma 1 [Source:HGNC Symbol;Acc:HGNC:3296]	1981
ENST00000464889.4	1815.83	0.476055	0.130764	3.64057	0.000272039	0.0477305	ENSG00000120265	PCMT1	protein-L-isoaspartate (D-aspartate) O-methyltransferase [Source:HGNC Symbol;Acc:HGNC:8728]	5110
ENST00000429344.5	433.911	-0.430677	0.286202	-1.5048	0.132375	0.556398	ENSG00000105298	CACTIN	cactin, spliceosome C complex subunit [Source:HGNC Symbol;Acc:HGNC:29938]	58509
ENST00000157812.5	2099.5	0.117805	0.14066	0.837516	0.402302	0.788468	ENSG00000013275	PSMC4	proteasome 26S subunit, ATPase 4 [Source:HGNC Symbol;Acc:HGNC:9551]	5704
ENST00000316731.11	768.616	-0.429036	0.21359	-2.00869	0.0445705	0.380323	ENSG00000146574	CCZ1B	CCZ1 homolog B, vacuolar protein trafficking and biogenesis associated [Source:HGNC Symbol;Acc:HGNC:21717]	221960
ENST00000414487.5	545.22	-0.717601	0.302122	-2.37521	0.0175392	0.259392	ENSG00000182004	SNRPE	small nuclear ribonucleoprotein polypeptide E [Source:HGNC Symbol;Acc:HGNC:11161]	6635
ENST00000380635.4	84.2735	0.29684	0.506362	0.58622	0.557727	0.867877	ENSG00000205542	TMSB4X	thymosin beta 4, X-linked [Source:HGNC Symbol;Acc:HGNC:11881]	7114
ENST00000321639.5	94.3628	0.636433	0.487304	1.30603	0.191543	0.631827	ENSG00000181291	TMEM132E	transmembrane protein 132E [Source:HGNC Symbol;Acc:HGNC:26991]	124842
ENST00000247026.8	278.144	0.524848	0.307631	1.7061	0.0879896	0.476245	ENSG00000126653	NSRP1	nuclear speckle splicing regulatory protein 1 [Source:HGNC Symbol;Acc:HGNC:25305]	84081
ENST00000348066.6	274.379	0.22669	0.352179	0.643681	0.519783	0.847102	ENSG00000108509	CAMTA2	calmodulin binding transcription activator 2 [Source:HGNC Symbol;Acc:HGNC:18807]	23125
ENST00000330029.6	685.372	-0.0589039	0.240873	-0.244543	0.80681	0.949511	ENSG00000184076	UQCR10	ubiquinol-cytochrome c reductase, complex III subunit X [Source:HGNC Symbol;Acc:HGNC:30863]	29796
ENST00000235372.10	455.706	-0.502953	0.406661	-1.23679	0.216165	0.655386	ENSG00000116731	PRDM2	PR/SET domain 2 [Source:HGNC Symbol;Acc:HGNC:9347]	7799
ENST00000357955.5	323.826	-0.864066	0.447378	-1.9314	0.0534337	0.410456	ENSG00000114738	MAPKAPK3	mitogen-activated protein kinase-activated protein kinase 3 [Source:HGNC Symbol;Acc:HGNC:6888]	7867
ENST00000305135.8	809.862	0.2769	0.289853	0.955313	0.339419	0.752781	ENSG00000163872	YEATS2	YEATS domain containing 2 [Source:HGNC Symbol;Acc:HGNC:25489]	55689
ENST00000358935.2	251.346	-0.901814	0.301225	-2.99382	0.00275511	0.122238	ENSG00000198060	2018-03-05	membrane associated ring-CH-type finger 5 [Source:HGNC Symbol;Acc:HGNC:26025]	54708
ENST00000324052.9	618.969	-0.213989	0.26534	-0.806469	0.419972	0.799664	ENSG00000174720	LARP7	La ribonucleoprotein domain family member 7 [Source:HGNC Symbol;Acc:HGNC:24912]	51574
ENST00000268171.6	628.661	0.137311	0.280908	0.488809	0.624977	0.892358	ENSG00000140564	FURIN	furin, paired basic amino acid cleaving enzyme [Source:HGNC Symbol;Acc:HGNC:8568]	5045
ENST00000549920.4	14184.8	-0.0324749	0.156967	-0.206889	0.836096	0.95419	ENSG00000063177	RPL18	ribosomal protein L18 [Source:HGNC Symbol;Acc:HGNC:10310]	6141
ENST00000303904.6	1542.94	-0.14183	0.118369	-1.1982	0.230839	0.671665	ENSG00000168090	COPS6	COP9 signalosome subunit 6 [Source:HGNC Symbol;Acc:HGNC:21749]	10980
ENST00000344096.3	298.812	0.406123	0.330196	1.22995	0.218717	0.657515	ENSG00000127334	DYRK2	dual specificity tyrosine phosphorylation regulated kinase 2 [Source:HGNC Symbol;Acc:HGNC:3093]	8445
ENST00000373874.5	308.522	0.157761	0.266282	0.59246	0.553543	0.865865	ENSG00000118707	TGIF2	TGFB induced factor homeobox 2 [Source:HGNC Symbol;Acc:HGNC:15764]	60436
ENST00000352127.10	268.991	-0.19535	0.306801	-0.636732	0.524299	0.849601	ENSG00000126215	XRCC3	X-ray repair cross complementing 3 [Source:HGNC Symbol;Acc:HGNC:12830]	7517
ENST00000583931.4	843.387	0.035615	0.287341	0.123947	0.901358	0.971448	ENSG00000143401	ANP32E	acidic nuclear phosphoprotein 32 family member E [Source:HGNC Symbol;Acc:HGNC:16673]	81611
ENST00000261716.6	709.01	-0.403099	0.232013	-1.7374	0.0823163	0.464078	ENSG00000160551	TAOK1	TAO kinase 1 [Source:HGNC Symbol;Acc:HGNC:29259]	57551
ENST00000299518.5	866.241	-0.0967648	0.149844	-0.645772	0.518427	0.847038	ENSG00000166411	IDH3A	isocitrate dehydrogenase 3 (NAD(+)) alpha [Source:HGNC Symbol;Acc:HGNC:5384]	3419
ENST00000357650.7	186.826	-0.620429	0.552672	-1.1226	0.261608	0.692122	ENSG00000162695	SLC30A7	solute carrier family 30 member 7 [Source:HGNC Symbol;Acc:HGNC:19306]	148867
ENST00000287727.6	697.48	0.0257987	0.268006	0.0962617	0.923313	0.976097	ENSG00000157077	ZFYVE9	zinc finger FYVE-type containing 9 [Source:HGNC Symbol;Acc:HGNC:6775]	9372
ENST00000264228.7	175.907	0.253968	0.690499	0.367804	0.71302	0.921238	ENSG00000128039	SRD5A3	steroid 5 alpha-reductase 3 [Source:HGNC Symbol;Acc:HGNC:25812]	79644
ENST00000394166.6	360.131	0.234563	0.338088	0.693791	0.487814	0.833125	ENSG00000185551	NR2F2	nuclear receptor subfamily 2 group F member 2 [Source:HGNC Symbol;Acc:HGNC:7976]	7026
ENST00000338965.7	163.061	0.674521	0.429956	1.56881	0.116691	0.528981	ENSG00000188211	NCR3LG1	natural killer cell cytotoxicity receptor 3 ligand 1 [Source:HGNC Symbol;Acc:HGNC:42400]	374383
ENST00000400809.6	1062.57	-0.118569	0.328648	-0.360777	0.718266	0.921831	ENSG00000221978	CCNL2	cyclin L2 [Source:HGNC Symbol;Acc:HGNC:20570]	81669
ENST00000308436.10	346.524	0.213659	0.371956	0.57442	0.565684	0.87168	ENSG00000149016	TUT1	terminal uridylyl transferase 1, U6 snRNA-specific [Source:HGNC Symbol;Acc:HGNC:26184]	64852
ENST00000320631.6	410.984	0.105754	0.291934	0.362252	0.717164	0.92155	ENSG00000110047	EHD1	EH domain containing 1 [Source:HGNC Symbol;Acc:HGNC:3242]	10938
ENST00000468812.4	7726	0.114883	0.104701	1.09726	0.272529	0.698051	ENSG00000196262	PPIA	peptidylprolyl isomerase A [Source:HGNC Symbol;Acc:HGNC:9253]	5478
ENST00000265056.10	6026.57	0.174983	0.103048	1.69808	0.0894932	0.478454	ENSG00000073111	MCM2	minichromosome maintenance complex component 2 [Source:HGNC Symbol;Acc:HGNC:6944]	4171
ENST00000337975.5	133.816	0.481192	0.580583	0.828808	0.407213	0.792059	ENSG00000183655	KLHL25	kelch like family member 25 [Source:HGNC Symbol;Acc:HGNC:25732]	64410
ENST00000398752.9	5367.97	0.0898797	0.103414	0.869124	0.384779	0.779071	ENSG00000152234	ATP5A1	ATP synthase, H+ transporting, mitochondrial F1 complex, alpha subunit 1, cardiac muscle [Source:HGNC Symbol;Acc:HGNC:823]	498
ENST00000371817.6	136.642	0.478531	0.452479	1.05758	0.290249	0.711644	ENSG00000130635	COL5A1	collagen type V alpha 1 chain [Source:HGNC Symbol;Acc:HGNC:2209]	1289
ENST00000339507.8	612.953	-0.381271	0.208346	-1.82999	0.0672517	0.438388	ENSG00000132600	PRMT7	protein arginine methyltransferase 7 [Source:HGNC Symbol;Acc:HGNC:25557]	54496
ENST00000297540.4	567.701	0.334547	0.224225	1.49202	0.135694	0.561327	ENSG00000164902	PHAX	phosphorylated adaptor for RNA export [Source:HGNC Symbol;Acc:HGNC:10241]	51808
ENST00000415913.4	292.949	-0.173653	0.350839	-0.494964	0.620626	0.890282	ENSG00000138413	IDH1	isocitrate dehydrogenase (NADP(+)) 1, cytosolic [Source:HGNC Symbol;Acc:HGNC:5382]	3417
ENST00000588831.4	89.7252	0.395096	0.599672	0.658854	0.50999	0.843608	ENSG00000126243	LRFN3	leucine rich repeat and fibronectin type III domain containing 3 [Source:HGNC Symbol;Acc:HGNC:28370]	79414
ENST00000257787.5	277.467	-0.171161	0.346868	-0.493447	0.621697	0.890611	ENSG00000135334	AKIRIN2	akirin 2 [Source:HGNC Symbol;Acc:HGNC:21407]	55122
ENST00000398473.5	579.489	-0.263078	0.265611	-0.990462	0.321948	0.738396	ENSG00000161813	LARP4	La ribonucleoprotein domain family member 4 [Source:HGNC Symbol;Acc:HGNC:24320]	113251
ENST00000399151.3	152.768	-0.768737	0.467227	-1.64532	0.0999039	0.497586	ENSG00000142197	DOPEY2	dopey family member 2 [Source:HGNC Symbol;Acc:HGNC:1291]	9980
ENST00000539042.2	316.297	-0.732428	0.300568	-2.43681	0.0148174	0.243384	ENSG00000153904	DDAH1	dimethylarginine dimethylaminohydrolase 1 [Source:HGNC Symbol;Acc:HGNC:2715]	23576
ENST00000328257.11	341.342	0.494672	0.281604	1.75662	0.0789821	0.460547	ENSG00000214517	PPME1	protein phosphatase methylesterase 1 [Source:HGNC Symbol;Acc:HGNC:30178]	51400
ENST00000403363.4	248.189	0.303181	0.38712	0.783172	0.433526	0.806728	ENSG00000198951	NAGA	alpha-N-acetylgalactosaminidase [Source:HGNC Symbol;Acc:HGNC:7631]	4668
ENST00000357387.6	470.696	0.109533	0.316344	0.346247	0.729157	0.925795	ENSG00000164327	RICTOR	RPTOR independent companion of MTOR complex 2 [Source:HGNC Symbol;Acc:HGNC:28611]	253260
ENST00000406818.6	153.788	-1.66786	0.501171	-3.32793	0.000874942	0.0743073	ENSG00000138101	DTNB	dystrobrevin beta [Source:HGNC Symbol;Acc:HGNC:3058]	1838
ENST00000336125.5	177.249	0.370632	0.453272	0.817682	0.413539	0.79641	ENSG00000185829	ARL17A	ADP ribosylation factor like GTPase 17A [Source:HGNC Symbol;Acc:HGNC:24096]	51326
ENST00000370558.7	326.566	0.00386496	0.441992	0.00874441	0.993023	0.99599	ENSG00000097033	SH3GLB1	SH3 domain containing GRB2 like, endophilin B1 [Source:HGNC Symbol;Acc:HGNC:10833]	51100
ENST00000222247.8	11068.2	-0.176724	0.147697	-1.19653	0.231489	0.671665	ENSG00000105640	RPL18A	ribosomal protein L18a [Source:HGNC Symbol;Acc:HGNC:10311]	6142
ENST00000216122.7	2675.09	0.079072	0.135869	0.581972	0.560586	0.870029	ENSG00000100297	MCM5	minichromosome maintenance complex component 5 [Source:HGNC Symbol;Acc:HGNC:6948]	4174
ENST00000314425.8	565.539	0.0915799	0.199098	0.459973	0.645536	0.901575	ENSG00000147130	ZMYM3	zinc finger MYM-type containing 3 [Source:HGNC Symbol;Acc:HGNC:13054]	9203
ENST00000325110.9	771.752	-0.132509	0.159352	-0.831552	0.405662	0.791035	ENSG00000112972	HMGCS1	3-hydroxy-3-methylglutaryl-CoA synthase 1 [Source:HGNC Symbol;Acc:HGNC:5007]	3157
ENST00000374704.6	381.145	-0.0930254	0.40229	-0.231239	0.817129	0.950438	ENSG00000108100	CCNY	cyclin Y [Source:HGNC Symbol;Acc:HGNC:23354]	219771
ENST00000457894.4	311.826	0.0157577	0.244812	0.0643667	0.948678	0.981089	ENSG00000165175	MID1IP1	MID1 interacting protein 1 [Source:HGNC Symbol;Acc:HGNC:20715]	58526
ENST00000249786.7	798.126	0.295775	0.169429	1.74572	0.0808602	0.461974	ENSG00000140264	SERF2	small EDRK-rich factor 2 [Source:HGNC Symbol;Acc:HGNC:10757]	10169
ENST00000396914.3	176.317	1.54508	0.357927	4.31676	1.58335e-05	0.0185996	ENSG00000163528	CHCHD4	coiled-coil-helix-coiled-coil-helix domain containing 4 [Source:HGNC Symbol;Acc:HGNC:26467]	131474
ENST00000372025.4	162.033	0.0841564	0.520313	0.161742	0.871509	0.961208	ENSG00000159596	TMEM69	transmembrane protein 69 [Source:HGNC Symbol;Acc:HGNC:28035]	51249
ENST00000361264.7	495.493	-0.264874	0.293228	-0.903306	0.366363	0.768776	ENSG00000198876	DCAF12	DDB1 and CUL4 associated factor 12 [Source:HGNC Symbol;Acc:HGNC:19911]	25853
ENST00000066544.6	925.979	0.154261	0.179707	0.858402	0.39067	0.782151	ENSG00000004897	CDC27	cell division cycle 27 [Source:HGNC Symbol;Acc:HGNC:1728]	996
ENST00000295417.3	124.293	-0.346738	0.448437	-0.773213	0.439396	0.809386	ENSG00000163251	FZD5	frizzled class receptor 5 [Source:HGNC Symbol;Acc:HGNC:4043]	7855
ENST00000380733.7	1642.47	0.0137053	0.165248	0.0829379	0.933901	0.976725	ENSG00000164985	PSIP1	PC4 and SFRS1 interacting protein 1 [Source:HGNC Symbol;Acc:HGNC:9527]	11168
ENST00000553127.4	199.6	-0.254989	0.33411	-0.76319	0.44535	0.812722	ENSG00000123352	SPATS2	spermatogenesis associated serine rich 2 [Source:HGNC Symbol;Acc:HGNC:18650]	65244
ENST00000348354.6	266.013	0.0633134	0.368851	0.171651	0.863712	0.959924	ENSG00000154640	BTG3	BTG anti-proliferation factor 3 [Source:HGNC Symbol;Acc:HGNC:1132]	10950
ENST00000257287.4	253.955	-0.031247	0.312547	-0.0999756	0.920364	0.975897	ENSG00000174799	CEP135	centrosomal protein 135 [Source:HGNC Symbol;Acc:HGNC:29086]	9662
ENST00000381815.7	2638.5	-0.121132	0.128476	-0.942839	0.345763	0.755016	ENSG00000159131	GART	phosphoribosylglycinamide formyltransferase, phosphoribosylglycinamide synthetase, phosphoribosylaminoimidazole synthetase [Source:HGNC Symbol;Acc:HGNC:4163]	2618
ENST00000310137.4	2200.19	0.170302	0.12053	1.41294	0.157674	0.592108	ENSG00000239306	RBM14	RNA binding motif protein 14 [Source:HGNC Symbol;Acc:HGNC:14219]	10432
ENST00000530797.4	5633.93	0.119358	0.124349	0.959864	0.337124	0.752781	ENSG00000177600	RPLP2	ribosomal protein lateral stalk subunit P2 [Source:HGNC Symbol;Acc:HGNC:10377]	6181
ENST00000264431.7	418.817	-0.386695	0.278181	-1.39008	0.164504	0.602452	ENSG00000109756	RAPGEF2	Rap guanine nucleotide exchange factor 2 [Source:HGNC Symbol;Acc:HGNC:16854]	9693
ENST00000361523.7	476.008	0.442519	0.35837	1.23481	0.216901	0.655386	ENSG00000126581	BECN1	beclin 1 [Source:HGNC Symbol;Acc:HGNC:1034]	8678
ENST00000244227.6	373.559	-0.538779	0.387169	-1.39159	0.164048	0.60189	ENSG00000124380	SNRNP27	small nuclear ribonucleoprotein U4/U6.U5 subunit 27 [Source:HGNC Symbol;Acc:HGNC:30240]	11017
ENST00000434526.5	592.344	-0.463814	0.236981	-1.95718	0.050326	0.400179	ENSG00000129103	SUMF2	sulfatase modifying factor 2 [Source:HGNC Symbol;Acc:HGNC:20415]	25870
ENST00000370775.2	242.178	0.59106	0.334357	1.76775	0.077103	0.459286	ENSG00000203950	RTL8A	retrotransposon Gag like 8A [Source:HGNC Symbol;Acc:HGNC:24514]	26071
ENST00000351817.4	146.914	-0.313156	0.449134	-0.697244	0.48565	0.832731	ENSG00000125816	NKX2-4	NK2 homeobox 4 [Source:HGNC Symbol;Acc:HGNC:7837]	644524
ENST00000324817.4	1386.52	0.298947	0.178527	1.67452	0.0940288	0.489366	ENSG00000180182	MED14	mediator complex subunit 14 [Source:HGNC Symbol;Acc:HGNC:2370]	9282
ENST00000271277.9	182.805	-0.0971481	0.523466	-0.185586	0.852769	0.95657	ENSG00000143079	CTTNBP2NL	CTTNBP2 N-terminal like [Source:HGNC Symbol;Acc:HGNC:25330]	55917
ENST00000592280.1	115.801	0.289305	0.575777	0.502461	0.615344	0.889293	ENSG00000172081	MOB3A	MOB kinase activator 3A [Source:HGNC Symbol;Acc:HGNC:29802]	126308
ENST00000406555.6	177.27	0.371342	0.438789	0.846288	0.397392	0.78618	ENSG00000172889	EGFL7	EGF like domain multiple 7 [Source:HGNC Symbol;Acc:HGNC:20594]	51162
ENST00000307227.8	366.851	-0.111939	0.241945	-0.462664	0.643605	0.901575	ENSG00000172340	SUCLG2	succinate-CoA ligase GDP-forming beta subunit [Source:HGNC Symbol;Acc:HGNC:11450]	8801
ENST00000375305.4	170.981	-0.841044	0.55166	-1.52457	0.127367	0.550352	ENSG00000158169	FANCC	Fanconi anemia complementation group C [Source:HGNC Symbol;Acc:HGNC:3584]	2176
ENST00000243077.6	173.253	-0.0187889	0.428786	-0.0438187	0.965049	0.986492	ENSG00000123384	LRP1	LDL receptor related protein 1 [Source:HGNC Symbol;Acc:HGNC:6692]	4035
ENST00000324229.9	1981.76	0.0479197	0.21448	0.223423	0.823207	0.951833	ENSG00000175868	CALCB	calcitonin related polypeptide beta [Source:HGNC Symbol;Acc:HGNC:1438]	797
ENST00000382581.4	2209.87	-0.0267697	0.203205	-0.131737	0.895192	0.970493	ENSG00000179010	MRFAP1	Morf4 family associated protein 1 [Source:HGNC Symbol;Acc:HGNC:24549]	93621
ENST00000345358.10	880.408	0.0919735	0.228451	0.402597	0.687245	0.912719	ENSG00000087088	BAX	BCL2 associated X, apoptosis regulator [Source:HGNC Symbol;Acc:HGNC:959]	581
ENST00000291458.8	156.729	-0.705284	0.504267	-1.39863	0.161923	0.598825	ENSG00000160124	CCDC58	coiled-coil domain containing 58 [Source:HGNC Symbol;Acc:HGNC:31136]	131076
ENST00000292586.9	157.429	1.00156	0.642005	1.56005	0.118747	0.533602	ENSG00000161010	MRNIP	MRN complex interacting protein [Source:HGNC Symbol;Acc:HGNC:30817]	51149
ENST00000322444.6	164.04	-0.0917341	0.394931	-0.232279	0.816322	0.950436	ENSG00000180901	KCTD2	potassium channel tetramerization domain containing 2 [Source:HGNC Symbol;Acc:HGNC:21294]	23510
ENST00000373983.2	506.629	-0.217741	0.250771	-0.868284	0.385239	0.779071	ENSG00000119401	TRIM32	tripartite motif containing 32 [Source:HGNC Symbol;Acc:HGNC:16380]	22954
ENST00000326624.2	423.766	-0.427988	0.337196	-1.26925	0.204351	0.645189	ENSG00000177485	ZBTB33	zinc finger and BTB domain containing 33 [Source:HGNC Symbol;Acc:HGNC:16682]	10009
ENST00000455511.6	820.742	0.192538	0.194381	0.990516	0.321922	0.738396	ENSG00000196510	ANAPC7	anaphase promoting complex subunit 7 [Source:HGNC Symbol;Acc:HGNC:17380]	51434
ENST00000226253.7	136.514	1.31584	0.432314	3.04371	0.00233677	0.118683	ENSG00000109107	ALDOC	aldolase, fructose-bisphosphate C [Source:HGNC Symbol;Acc:HGNC:418]	230
ENST00000318158.9	668.143	0.431881	0.301141	1.43415	0.15153	0.582661	ENSG00000137106	GRHPR	glyoxylate and hydroxypyruvate reductase [Source:HGNC Symbol;Acc:HGNC:4570]	9380
ENST00000471278.4	202.318	-0.338659	0.363968	-0.930463	0.352131	0.759133	ENSG00000181315	ZNF322	zinc finger protein 322 [Source:HGNC Symbol;Acc:HGNC:23640]	79692
ENST00000303991.4	338.088	0.716571	0.320359	2.23678	0.0253009	0.299648	ENSG00000169258	GPRIN1	G protein regulated inducer of neurite outgrowth 1 [Source:HGNC Symbol;Acc:HGNC:24835]	114787
ENST00000247138.8	186.164	1.29392	0.343986	3.76155	0.000168862	0.0407381	ENSG00000102100	SLC35A2	solute carrier family 35 member A2 [Source:HGNC Symbol;Acc:HGNC:11022]	7355
ENST00000425753.5	281.17	0.439167	0.316781	1.38634	0.165643	0.603758	ENSG00000104522	TSTA3	tissue specific transplantation antigen P35B [Source:HGNC Symbol;Acc:HGNC:12390]	7264
ENST00000417239.1	155.991	0.996735	0.448404	2.22285	0.0262259	0.302218	ENSG00000163866	SMIM12	small integral membrane protein 12 [Source:HGNC Symbol;Acc:HGNC:25154]	113444
ENST00000276569.6	266.356	0.435522	0.315416	1.38079	0.167344	0.605887	ENSG00000104442	ARMC1	armadillo repeat containing 1 [Source:HGNC Symbol;Acc:HGNC:17684]	55156
ENST00000359980.5	191.128	-0.128279	0.346495	-0.370218	0.71122	0.921238	ENSG00000155256	ZFYVE27	zinc finger FYVE-type containing 27 [Source:HGNC Symbol;Acc:HGNC:26559]	118813
ENST00000397843.5	1439.77	-0.117803	0.212166	-0.555238	0.578732	0.876105	ENSG00000196914	ARHGEF12	Rho guanine nucleotide exchange factor 12 [Source:HGNC Symbol;Acc:HGNC:14193]	23365
ENST00000539901.4	1287.86	0.280187	0.231843	1.20852	0.226848	0.666641	ENSG00000173402	DAG1	dystroglycan 1 [Source:HGNC Symbol;Acc:HGNC:2666]	1605
ENST00000377673.8	338.391	-0.348078	0.2777	-1.25343	0.21005	0.651124	ENSG00000204856	FAM216A	family with sequence similarity 216 member A [Source:HGNC Symbol;Acc:HGNC:30180]	29902
ENST00000370033.7	149.447	0.350392	0.425392	0.823691	0.410115	0.7953	ENSG00000120029	C10orf76	chromosome 10 open reading frame 76 [Source:HGNC Symbol;Acc:HGNC:25788]	79591
ENST00000381774.7	178.059	0.285084	0.371829	0.766707	0.443256	0.812039	ENSG00000103381	CPPED1	calcineurin like phosphoesterase domain containing 1 [Source:HGNC Symbol;Acc:HGNC:25632]	55313
ENST00000415149.5	595.249	-0.143368	0.249086	-0.575576	0.564902	0.87168	ENSG00000114439	BBX	BBX, HMG-box containing [Source:HGNC Symbol;Acc:HGNC:14422]	56987
ENST00000329138.7	985.545	-0.19783	0.202199	-0.97839	0.327881	0.743391	ENSG00000185359	HGS	hepatocyte growth factor-regulated tyrosine kinase substrate [Source:HGNC Symbol;Acc:HGNC:4897]	9146
ENST00000374436.6	1158.99	-0.227211	0.21261	-1.06867	0.285217	0.70891	ENSG00000242372	EIF6	eukaryotic translation initiation factor 6 [Source:HGNC Symbol;Acc:HGNC:6159]	3692
ENST00000317945.6	128.794	0.529856	0.506874	1.04534	0.295865	0.716215	ENSG00000109881	CCDC34	coiled-coil domain containing 34 [Source:HGNC Symbol;Acc:HGNC:25079]	91057
ENST00000355528.7	1017.21	0.534372	0.17784	3.00479	0.00265767	0.121553	ENSG00000141556	TBCD	tubulin folding cofactor D [Source:HGNC Symbol;Acc:HGNC:11581]	6904
ENST00000504156.4	1246.24	-0.171433	0.153176	-1.1192	0.263057	0.692865	ENSG00000170445	HARS	histidyl-tRNA synthetase [Source:HGNC Symbol;Acc:HGNC:4816]	3035
ENST00000383729.7	227.351	0.686414	0.491715	1.39596	0.162727	0.599432	ENSG00000178467	P4HTM	prolyl 4-hydroxylase, transmembrane [Source:HGNC Symbol;Acc:HGNC:28858]	54681
ENST00000310823.6	238.593	-0.231398	1.0365	-0.223249	0.823342	0.951833	ENSG00000151694	ADAM17	ADAM metallopeptidase domain 17 [Source:HGNC Symbol;Acc:HGNC:195]	6868
ENST00000523731.4	552.941	0.0502495	0.228943	0.219485	0.826272	0.95249	ENSG00000164941	INTS8	integrator complex subunit 8 [Source:HGNC Symbol;Acc:HGNC:26048]	55656
ENST00000398333.6	355.339	-0.259756	0.232845	-1.11557	0.264605	0.694342	ENSG00000250021	C15orf38-AP3S2	C15orf38-AP3S2 readthrough [Source:HGNC Symbol;Acc:HGNC:38824]	100526783
ENST00000558966.4	271.65	-0.48469	0.328122	-1.47717	0.139631	0.564451	ENSG00000137770	CTDSPL2	CTD small phosphatase like 2 [Source:HGNC Symbol;Acc:HGNC:26936]	51496
ENST00000262464.7	2115.89	-0.172748	0.230235	-0.750312	0.453067	0.816172	ENSG00000138829	FBN2	fibrillin 2 [Source:HGNC Symbol;Acc:HGNC:3604]	2201
ENST00000610322.3	487.168	0.191372	0.261939	0.7306	0.465024	0.820696	ENSG00000274523	RCC1L	RCC1 like [Source:HGNC Symbol;Acc:HGNC:14948]	81554
ENST00000234296.5	326.879	-0.0895987	0.282195	-0.317506	0.75086	0.932091	ENSG00000115942	ORC2	origin recognition complex subunit 2 [Source:HGNC Symbol;Acc:HGNC:8488]	4999
ENST00000476279.4	817.626	0.16933	0.222204	0.762045	0.446033	0.813277	ENSG00000090266	NDUFB2	NADH:ubiquinone oxidoreductase subunit B2 [Source:HGNC Symbol;Acc:HGNC:7697]	4708
ENST00000265560.7	242.283	-0.157906	0.341398	-0.462528	0.643703	0.901575	ENSG00000114316	USP4	ubiquitin specific peptidase 4 [Source:HGNC Symbol;Acc:HGNC:12627]	7375
ENST00000261489.5	152.922	0.288075	0.331815	0.868179	0.385296	0.779071	ENSG00000102804	TSC22D1	TSC22 domain family member 1 [Source:HGNC Symbol;Acc:HGNC:16826]	8848
ENST00000262518.7	2506.29	-0.0898247	0.138759	-0.647344	0.517409	0.846986	ENSG00000080603	SRCAP	Snf2 related CREBBP activator protein [Source:HGNC Symbol;Acc:HGNC:16974]	10847
ENST00000389857.9	265.722	-0.106109	0.326861	-0.324629	0.745462	0.92972	ENSG00000015133	CCDC88C	coiled-coil domain containing 88C [Source:HGNC Symbol;Acc:HGNC:19967]	440193
ENST00000311212.7	111.037	-0.855991	0.527886	-1.62154	0.104901	0.506464	ENSG00000120963	ZNF706	zinc finger protein 706 [Source:HGNC Symbol;Acc:HGNC:24992]	51123
ENST00000418577.1	170.233	-0.117855	0.319265	-0.369146	0.712019	0.921238	ENSG00000114395	CYB561D2	cytochrome b561 family member D2 [Source:HGNC Symbol;Acc:HGNC:30253]	11068
ENST00000396391.4	267.733	-0.828041	0.457577	-1.80962	0.0703545	0.445805	ENSG00000062598	ELMO2	engulfment and cell motility 2 [Source:HGNC Symbol;Acc:HGNC:17233]	63916
ENST00000272167.8	470.262	-0.188842	0.237908	-0.793761	0.427335	0.80377	ENSG00000143819	EPHX1	epoxide hydrolase 1 [Source:HGNC Symbol;Acc:HGNC:3401]	2052
ENST00000327064.7	1430.06	0.082791	0.188216	0.439873	0.660029	0.905747	ENSG00000142453	CARM1	coactivator associated arginine methyltransferase 1 [Source:HGNC Symbol;Acc:HGNC:23393]	10498
ENST00000414217.4	273.202	0.0330859	0.345272	0.0958257	0.923659	0.976097	ENSG00000145725	PPIP5K2	diphosphoinositol pentakisphosphate kinase 2 [Source:HGNC Symbol;Acc:HGNC:29035]	23262
ENST00000380815.4	126.576	-0.34825	0.447498	-0.778215	0.436443	0.80905	ENSG00000112699	GMDS	GDP-mannose 4,6-dehydratase [Source:HGNC Symbol;Acc:HGNC:4369]	2762
ENST00000542507.4	1756.07	0.281702	0.151138	1.86387	0.0623398	0.430173	ENSG00000198492	YTHDF2	YTH N6-methyladenosine RNA binding protein 2 [Source:HGNC Symbol;Acc:HGNC:31675]	51441
ENST00000252085.3	132.688	1.1112	0.488757	2.27353	0.0229945	0.290972	ENSG00000253159	PCDHGA12	protocadherin gamma subfamily A, 12 [Source:HGNC Symbol;Acc:HGNC:8699]	26025
ENST00000304874.12	124.946	0.897234	0.436557	2.05525	0.0398549	0.365073	ENSG00000126522	ASL	argininosuccinate lyase [Source:HGNC Symbol;Acc:HGNC:746]	435
ENST00000304593.12	424.284	-0.176526	0.301858	-0.584799	0.558683	0.868513	ENSG00000168958	MFF	mitochondrial fission factor [Source:HGNC Symbol;Acc:HGNC:24858]	56947
ENST00000616182.1	9422.18	0.206259	0.121919	1.69177	0.0906906	0.48119	ENSG00000274641	HIST1H2BO	histone cluster 1 H2B family member o [Source:HGNC Symbol;Acc:HGNC:4758]	8348
ENST00000326793.9	249.277	-0.550786	0.320157	-1.72036	0.0853667	0.468128	ENSG00000114331	ACAP2	ArfGAP with coiled-coil, ankyrin repeat and PH domains 2 [Source:HGNC Symbol;Acc:HGNC:16469]	23527
ENST00000594948.4	402.501	0.533927	0.273298	1.95365	0.0507429	0.400179	ENSG00000105053	VRK3	vaccinia related kinase 3 [Source:HGNC Symbol;Acc:HGNC:18996]	51231
ENST00000370695.5	165.159	0.616294	0.504579	1.2214	0.221933	0.66126	ENSG00000198689	SLC9A6	solute carrier family 9 member A6 [Source:HGNC Symbol;Acc:HGNC:11079]	10479
ENST00000408995.4	162.597	1.11646	0.454505	2.45644	0.014032	0.23756	ENSG00000115641	FHL2	four and a half LIM domains 2 [Source:HGNC Symbol;Acc:HGNC:3703]	2274
ENST00000291906.4	551.604	-0.546769	0.324864	-1.68307	0.0923612	0.485714	ENSG00000160447	PKN3	protein kinase N3 [Source:HGNC Symbol;Acc:HGNC:17999]	29941
ENST00000389749.7	279.515	-0.133172	0.342239	-0.389121	0.697186	0.915244	ENSG00000166166	TRMT61A	tRNA methyltransferase 61A [Source:HGNC Symbol;Acc:HGNC:23790]	115708
ENST00000568631.4	2899.22	-0.47734	0.184058	-2.59342	0.00950253	0.20723	ENSG00000205937	RNPS1	RNA binding protein with serine rich domain 1 [Source:HGNC Symbol;Acc:HGNC:10080]	10921
ENST00000533608.4	834.311	0.386775	0.231475	1.67091	0.0947391	0.489756	ENSG00000151348	EXT2	exostosin glycosyltransferase 2 [Source:HGNC Symbol;Acc:HGNC:3513]	2132
ENST00000378230.6	464.769	-0.375632	0.339467	-1.10654	0.268494	0.695716	ENSG00000116198	CEP104	centrosomal protein 104 [Source:HGNC Symbol;Acc:HGNC:24866]	9731
ENST00000393085.3	343.377	0.17535	0.233655	0.750467	0.452973	0.816172	ENSG00000105887	MTPN	myotrophin [Source:HGNC Symbol;Acc:HGNC:15667]	136319
ENST00000448903.5	909.179	-0.329419	0.303772	-1.08443	0.278175	0.702259	ENSG00000183020	AP2A2	adaptor related protein complex 2 alpha 2 subunit [Source:HGNC Symbol;Acc:HGNC:562]	161
ENST00000304031.6	150.787	0.568153	0.476735	1.19176	0.233355	0.672802	ENSG00000118960	HS1BP3	HCLS1 binding protein 3 [Source:HGNC Symbol;Acc:HGNC:24979]	64342
ENST00000394983.5	152.128	-0.258175	0.37085	-0.696172	0.486321	0.832854	ENSG00000167394	ZNF668	zinc finger protein 668 [Source:HGNC Symbol;Acc:HGNC:25821]	79759
ENST00000368567.4	4963.56	0.0584227	0.207865	0.281061	0.778664	0.94082	ENSG00000177954	RPS27	ribosomal protein S27 [Source:HGNC Symbol;Acc:HGNC:10416]	6232
ENST00000354185.7	5114.69	-0.0224275	0.110348	-0.203243	0.838945	0.95419	ENSG00000165732	DDX21	DExD-box helicase 21 [Source:HGNC Symbol;Acc:HGNC:2744]	9188
ENST00000496677.4	169.683	0.350834	0.410876	0.853868	0.393178	0.783313	ENSG00000157224	CLDN12	claudin 12 [Source:HGNC Symbol;Acc:HGNC:2034]	9069
ENST00000246071.7	749.139	0.0176221	0.236613	0.0744765	0.940631	0.978794	ENSG00000125870	SNRPB2	small nuclear ribonucleoprotein polypeptide B2 [Source:HGNC Symbol;Acc:HGNC:11155]	6629
ENST00000392711.4	1411.84	-0.225407	0.180159	-1.25115	0.210878	0.651598	ENSG00000108946	PRKAR1A	protein kinase cAMP-dependent type I regulatory subunit alpha [Source:HGNC Symbol;Acc:HGNC:9388]	5573
ENST00000308696.9	1685.21	-0.203813	0.221737	-0.919166	0.358009	0.761706	ENSG00000173692	PSMD1	proteasome 26S subunit, non-ATPase 1 [Source:HGNC Symbol;Acc:HGNC:9554]	5707
ENST00000372745.1	382.156	-0.983265	0.332452	-2.95762	0.00310027	0.130077	ENSG00000185009	AP3M1	adaptor related protein complex 3 mu 1 subunit [Source:HGNC Symbol;Acc:HGNC:569]	26985
ENST00000408974.7	2045.23	0.167707	0.157581	1.06426	0.287211	0.710601	ENSG00000079805	DNM2	dynamin 2 [Source:HGNC Symbol;Acc:HGNC:2974]	1785
ENST00000539743.4	215.07	-0.0879199	0.328308	-0.267797	0.788856	0.943291	ENSG00000110090	CPT1A	carnitine palmitoyltransferase 1A [Source:HGNC Symbol;Acc:HGNC:2328]	1374
ENST00000225577.7	615.897	0.046694	0.22606	0.206556	0.836356	0.95419	ENSG00000108443	RPS6KB1	ribosomal protein S6 kinase B1 [Source:HGNC Symbol;Acc:HGNC:10436]	6198
ENST00000368990.6	280.649	0.570716	0.308219	1.85166	0.0640749	0.433684	ENSG00000107679	PLEKHA1	pleckstrin homology domain containing A1 [Source:HGNC Symbol;Acc:HGNC:14335]	59338
ENST00000330817.9	275.079	0.426546	0.363857	1.17229	0.241081	0.675149	ENSG00000182858	ALG12	ALG12, alpha-1,6-mannosyltransferase [Source:HGNC Symbol;Acc:HGNC:19358]	79087
ENST00000621421.3	1268.11	0.21306	0.147874	1.44082	0.149634	0.581075	ENSG00000150459	SAP18	Sin3A associated protein 18 [Source:HGNC Symbol;Acc:HGNC:10530]	10284
ENST00000368576.6	173.782	0.43973	0.498156	0.882716	0.37739	0.77775	ENSG00000153975	ZUFSP	zinc finger with UFM1 specific peptidase domain [Source:HGNC Symbol;Acc:HGNC:21224]	221302
ENST00000373178.4	403.01	0.225758	0.241414	0.935151	0.349711	0.757196	ENSG00000116863	ADPRHL2	ADP-ribosylhydrolase like 2 [Source:HGNC Symbol;Acc:HGNC:21304]	54936
ENST00000355937.7	618.936	0.128831	0.293281	0.439275	0.660463	0.905747	ENSG00000101166	PRELID3B	PRELI domain containing 3B [Source:HGNC Symbol;Acc:HGNC:15892]	51012
ENST00000300146.9	295.552	-0.0876183	0.280118	-0.312791	0.75444	0.933217	ENSG00000166889	PATL1	PAT1 homolog 1, processing body mRNA decay factor [Source:HGNC Symbol;Acc:HGNC:26721]	219988
ENST00000356638.6	4903.36	-0.0773009	0.155713	-0.496433	0.619589	0.889903	ENSG00000089597	GANAB	glucosidase II alpha subunit [Source:HGNC Symbol;Acc:HGNC:4138]	23193
ENST00000325301.5	422.589	-0.706164	0.317166	-2.22648	0.0259821	0.302218	ENSG00000100335	MIEF1	mitochondrial elongation factor 1 [Source:HGNC Symbol;Acc:HGNC:25979]	54471
ENST00000370238.6	322.587	-0.276999	0.264634	-1.04672	0.295227	0.715589	ENSG00000023909	GCLM	glutamate-cysteine ligase modifier subunit [Source:HGNC Symbol;Acc:HGNC:4312]	2730
ENST00000218340.3	168.999	-0.0345041	0.41439	-0.0832649	0.933641	0.976725	ENSG00000102218	RP2	RP2, ARL3 GTPase activating protein [Source:HGNC Symbol;Acc:HGNC:10274]	6102
ENST00000266126.8	400.539	-0.176984	0.316012	-0.560053	0.575443	0.875765	ENSG00000119718	EIF2B2	eukaryotic translation initiation factor 2B subunit beta [Source:HGNC Symbol;Acc:HGNC:3258]	8892
ENST00000379143.8	2322.68	0.114918	0.173801	0.661205	0.508481	0.843281	ENSG00000132646	PCNA	proliferating cell nuclear antigen [Source:HGNC Symbol;Acc:HGNC:8729]	5111
ENST00000269228.8	383.444	-0.19243	0.298929	-0.643733	0.519748	0.847102	ENSG00000141458	NPC1	NPC intracellular cholesterol transporter 1 [Source:HGNC Symbol;Acc:HGNC:7897]	4864
ENST00000254806.6	479.063	0.0756807	0.269946	0.280356	0.779205	0.94082	ENSG00000132471	WBP2	WW domain binding protein 2 [Source:HGNC Symbol;Acc:HGNC:12738]	23558
ENST00000605930.2	164.576	-0.54025	0.462846	-1.16723	0.243116	0.675149	ENSG00000096433	ITPR3	inositol 1,4,5-trisphosphate receptor type 3 [Source:HGNC Symbol;Acc:HGNC:6182]	3710
ENST00000295066.3	226.16	-0.120674	0.355601	-0.339354	0.734343	0.925858	ENSG00000162961	DPY30	dpy-30, histone methyltransferase complex regulatory subunit [Source:HGNC Symbol;Acc:HGNC:24590]	84661
ENST00000315554.11	1452.34	-0.168954	0.176673	-0.956306	0.338918	0.752781	ENSG00000070831	CDC42	cell division cycle 42 [Source:HGNC Symbol;Acc:HGNC:1736]	998
ENST00000581407.4	186.594	-0.27401	0.33051	-0.829052	0.407075	0.792059	ENSG00000173065	FAM222B	family with sequence similarity 222 member B [Source:HGNC Symbol;Acc:HGNC:25563]	55731
ENST00000242839.7	180.763	0.952338	0.375303	2.53752	0.0111642	0.223442	ENSG00000123191	ATP7B	ATPase copper transporting beta [Source:HGNC Symbol;Acc:HGNC:870]	540
ENST00000519638.1	328.858	-0.0359151	0.275589	-0.130321	0.896312	0.970771	ENSG00000147475	ERLIN2	ER lipid raft associated 2 [Source:HGNC Symbol;Acc:HGNC:1356]	11160
ENST00000340417.6	240.459	0.464969	0.446856	1.04053	0.298092	0.718483	ENSG00000189308	LIN54	lin-54 DREAM MuvB core complex component [Source:HGNC Symbol;Acc:HGNC:25397]	132660
ENST00000367590.7	362.629	-0.0740792	0.254135	-0.291495	0.770673	0.9393	ENSG00000143324	XPR1	xenotropic and polytropic retrovirus receptor 1 [Source:HGNC Symbol;Acc:HGNC:12827]	9213
ENST00000369839.3	455.824	-0.420252	0.22516	-1.86646	0.0619769	0.430173	ENSG00000148835	TAF5	TATA-box binding protein associated factor 5 [Source:HGNC Symbol;Acc:HGNC:11539]	6877
ENST00000396355.4	233.2	-0.580633	0.365482	-1.58868	0.112134	0.51961	ENSG00000072864	NDE1	nudE neurodevelopment protein 1 [Source:HGNC Symbol;Acc:HGNC:17619]	54820
ENST00000260129.5	419.54	-0.226439	0.274833	-0.823914	0.409988	0.795253	ENSG00000137574	TGS1	trimethylguanosine synthase 1 [Source:HGNC Symbol;Acc:HGNC:17843]	96764
ENST00000336767.5	1334.87	-0.388408	0.18903	-2.05474	0.0399037	0.365073	ENSG00000113460	BRIX1	BRX1, biogenesis of ribosomes [Source:HGNC Symbol;Acc:HGNC:24170]	55299
ENST00000536438.4	379.665	-0.104652	0.25775	-0.406021	0.684727	0.911615	ENSG00000096060	FKBP5	FK506 binding protein 5 [Source:HGNC Symbol;Acc:HGNC:3721]	2289
ENST00000316509.9	118.521	-0.338344	0.546594	-0.619004	0.535914	0.856752	ENSG00000220205	VAMP2	vesicle associated membrane protein 2 [Source:HGNC Symbol;Acc:HGNC:12643]	6844
ENST00000261168.7	1024.36	-0.257806	0.162007	-1.59132	0.111537	0.518226	ENSG00000171681	ATF7IP	activating transcription factor 7 interacting protein [Source:HGNC Symbol;Acc:HGNC:20092]	55729
ENST00000409938.4	356.415	0.498131	0.286577	1.73821	0.082174	0.464078	ENSG00000116106	EPHA4	EPH receptor A4 [Source:HGNC Symbol;Acc:HGNC:3388]	2043
ENST00000287022.8	1135.49	-0.0466625	0.212041	-0.220063	0.825822	0.95238	ENSG00000156467	UQCRB	ubiquinol-cytochrome c reductase binding protein [Source:HGNC Symbol;Acc:HGNC:12582]	7381
ENST00000343938.7	66.1276	-0.865451	0.781572	-1.10732	0.268155	0.695716	ENSG00000224051	CPTP	ceramide-1-phosphate transfer protein [Source:HGNC Symbol;Acc:HGNC:28116]	80772
ENST00000397979.3	393.618	-0.100465	0.329931	-0.304503	0.760745	0.936883	ENSG00000076984	MAP2K7	mitogen-activated protein kinase kinase 7 [Source:HGNC Symbol;Acc:HGNC:6847]	5609
ENST00000618810.3	152.851	-0.49489	0.426505	-1.16034	0.245912	0.677529	ENSG00000138785	INTS12	integrator complex subunit 12 [Source:HGNC Symbol;Acc:HGNC:25067]	57117
ENST00000394412.6	509.895	0.141614	0.246241	0.575105	0.56522	0.87168	ENSG00000166813	KIF7	kinesin family member 7 [Source:HGNC Symbol;Acc:HGNC:30497]	374654
ENST00000310958.9	206.967	0.0575201	0.360724	0.159458	0.873308	0.961208	ENSG00000260916	CCPG1	cell cycle progression 1 [Source:HGNC Symbol;Acc:HGNC:24227]	9236
ENST00000375534.6	264.686	-0.69422	0.380255	-1.82567	0.0679	0.440225	ENSG00000117122	MFAP2	microfibrillar associated protein 2 [Source:HGNC Symbol;Acc:HGNC:7033]	4237
ENST00000611161.1	107.939	-0.185239	0.41386	-0.447589	0.65445	0.90505	ENSG00000275183	LENG9	leukocyte receptor cluster member 9 [Source:HGNC Symbol;Acc:HGNC:16306]	94059
ENST00000320285.7	217.892	-0.345672	0.362651	-0.953183	0.340497	0.752781	ENSG00000026652	AGPAT4	1-acylglycerol-3-phosphate O-acyltransferase 4 [Source:HGNC Symbol;Acc:HGNC:20885]	56895
ENST00000326092.7	1683.16	-0.165462	0.191131	-0.865701	0.386654	0.779569	ENSG00000122026	RPL21	ribosomal protein L21 [Source:HGNC Symbol;Acc:HGNC:10313]	6144
ENST00000230449.7	264.644	0.23602	0.293889	0.803091	0.421922	0.80011	ENSG00000112685	EXOC2	exocyst complex component 2 [Source:HGNC Symbol;Acc:HGNC:24968]	55770
ENST00000398944.6	8802.14	0.0021435	0.100657	0.0212952	0.98301	0.992333	ENSG00000205609	EIF3CL	eukaryotic translation initiation factor 3 subunit C like [Source:HGNC Symbol;Acc:HGNC:26347]	728689
ENST00000349014.6	747.062	0.408654	0.21448	1.90532	0.0567382	0.417559	ENSG00000101126	ADNP	activity dependent neuroprotector homeobox [Source:HGNC Symbol;Acc:HGNC:15766]	23394
ENST00000537916.2	241.053	-0.602309	0.339382	-1.77472	0.0759434	0.458034	ENSG00000104290	FZD3	frizzled class receptor 3 [Source:HGNC Symbol;Acc:HGNC:4041]	7976
ENST00000397046.4	334.054	-0.145852	0.327835	-0.444895	0.656395	0.90505	ENSG00000106268	NUDT1	nudix hydrolase 1 [Source:HGNC Symbol;Acc:HGNC:8048]	4521
ENST00000257552.5	77.2062	-1.43393	0.536413	-2.67318	0.00751357	0.188607	ENSG00000135097	MSI1	musashi RNA binding protein 1 [Source:HGNC Symbol;Acc:HGNC:7330]	4440
ENST00000422514.5	15842.4	0.00797267	0.118531	0.0672626	0.946373	0.980276	ENSG00000198242	RPL23A	ribosomal protein L23a [Source:HGNC Symbol;Acc:HGNC:10317]	6147
ENST00000540509.4	778.134	-0.287131	0.188444	-1.52369	0.127585	0.550418	ENSG00000114346	ECT2	epithelial cell transforming 2 [Source:HGNC Symbol;Acc:HGNC:3155]	1894
ENST00000228347.7	353.816	-0.0216561	0.261517	-0.0828094	0.934003	0.976725	ENSG00000013503	POLR3B	RNA polymerase III subunit B [Source:HGNC Symbol;Acc:HGNC:30348]	55703
ENST00000362074.7	243.559	-0.138257	0.368021	-0.375677	0.707157	0.920296	ENSG00000264343	NOTCH2NL	notch 2 N-terminal like [Source:HGNC Symbol;Acc:HGNC:31862]	388677
ENST00000490103.4	709.871	0.510246	0.202072	2.52508	0.0115673	0.224988	ENSG00000100296	THOC5	THO complex 5 [Source:HGNC Symbol;Acc:HGNC:19074]	8563
ENST00000524958.4	310.004	0.0301613	0.366254	0.0823507	0.934368	0.976753	ENSG00000278615	C11orf98	chromosome 11 open reading frame 98 [Source:HGNC Symbol;Acc:HGNC:51238]	102288414
ENST00000393366.5	1459.4	0.0886549	0.166249	0.533265	0.59385	0.884035	ENSG00000159199	ATP5G1	ATP synthase, H+ transporting, mitochondrial Fo complex subunit C1 (subunit 9) [Source:HGNC Symbol;Acc:HGNC:841]	516
ENST00000334955.11	400.634	-0.180255	0.276714	-0.651411	0.514781	0.845533	ENSG00000187257	RSBN1L	round spermatid basic protein 1 like [Source:HGNC Symbol;Acc:HGNC:24765]	222194
ENST00000448752.5	579.087	-0.663946	0.269521	-2.46343	0.0137616	0.236614	ENSG00000138398	PPIG	peptidylprolyl isomerase G [Source:HGNC Symbol;Acc:HGNC:14650]	9360
ENST00000350721.7	437.888	-0.291615	0.265483	-1.09843	0.272016	0.697936	ENSG00000175054	ATR	ATR serine/threonine kinase [Source:HGNC Symbol;Acc:HGNC:882]	545
ENST00000446108.4	866.673	-0.147473	0.206742	-0.713321	0.475647	0.825539	ENSG00000134453	RBM17	RNA binding motif protein 17 [Source:HGNC Symbol;Acc:HGNC:16944]	84991
ENST00000398712.5	189.271	1.28859	0.729141	1.76728	0.0771818	0.459401	ENSG00000179526	SHARPIN	SHANK associated RH domain interactor [Source:HGNC Symbol;Acc:HGNC:25321]	81858
ENST00000539225.1	536.116	0.034803	0.251904	0.138159	0.890114	0.968388	ENSG00000119139	TJP2	tight junction protein 2 [Source:HGNC Symbol;Acc:HGNC:11828]	9414
ENST00000376108.6	144.583	-0.327519	0.519119	-0.630912	0.528098	0.850775	ENSG00000171365	CLCN5	chloride voltage-gated channel 5 [Source:HGNC Symbol;Acc:HGNC:2023]	1184
ENST00000231498.6	3288.63	0.0929436	0.158464	0.586527	0.557522	0.867877	ENSG00000113569	NUP155	nucleoporin 155 [Source:HGNC Symbol;Acc:HGNC:8063]	9631
ENST00000394963.7	694.617	-0.124022	0.195401	-0.634706	0.52562	0.850152	ENSG00000066117	SMARCD1	SWI/SNF related, matrix associated, actin dependent regulator of chromatin, subfamily d, member 1 [Source:HGNC Symbol;Acc:HGNC:11106]	6602
ENST00000367884.5	483.444	0.0110856	0.281992	0.0393119	0.968642	0.988076	ENSG00000143198	MGST3	microsomal glutathione S-transferase 3 [Source:HGNC Symbol;Acc:HGNC:7064]	4259
ENST00000377710.8	385.826	-0.0574869	0.403661	-0.142414	0.886753	0.966573	ENSG00000125871	MGME1	mitochondrial genome maintenance exonuclease 1 [Source:HGNC Symbol;Acc:HGNC:16205]	92667
ENST00000291574.7	566.951	-0.315758	0.293313	-1.07652	0.281693	0.70698	ENSG00000160218	TRAPPC10	trafficking protein particle complex 10 [Source:HGNC Symbol;Acc:HGNC:11868]	7109
ENST00000039989.7	447.127	0.655722	0.792478	0.827433	0.407992	0.792551	ENSG00000052841	TTC17	tetratricopeptide repeat domain 17 [Source:HGNC Symbol;Acc:HGNC:25596]	55761
ENST00000618335.3	491.097	0.30353	0.276594	1.09739	0.272473	0.698051	ENSG00000153048	CARHSP1	calcium regulated heat stable protein 1 [Source:HGNC Symbol;Acc:HGNC:17150]	23589
ENST00000265028.6	750.653	0.424067	0.208333	2.03553	0.0417977	0.370952	ENSG00000090520	DNAJB11	DnaJ heat shock protein family (Hsp40) member B11 [Source:HGNC Symbol;Acc:HGNC:14889]	51726
ENST00000216802.8	404.792	0.158563	0.334844	0.473543	0.635826	0.896865	ENSG00000100911	PSME2	proteasome activator subunit 2 [Source:HGNC Symbol;Acc:HGNC:9569]	5721
ENST00000397901.6	390.876	0.298329	0.204349	1.4599	0.144317	0.570943	ENSG00000131165	CHMP1A	charged multivesicular body protein 1A [Source:HGNC Symbol;Acc:HGNC:8740]	5119
ENST00000305103.3	174.793	0.622103	0.328688	1.89269	0.0583996	0.421745	ENSG00000170619	COMMD5	COMM domain containing 5 [Source:HGNC Symbol;Acc:HGNC:17902]	28991
ENST00000343106.8	505.479	-0.355971	0.19612	-1.81507	0.0695137	0.445385	ENSG00000109332	UBE2D3	ubiquitin conjugating enzyme E2 D3 [Source:HGNC Symbol;Acc:HGNC:12476]	7323
ENST00000321256.8	282.571	0.848437	0.487844	1.73916	0.0820071	0.464078	ENSG00000114503	NCBP2	nuclear cap binding protein subunit 2 [Source:HGNC Symbol;Acc:HGNC:7659]	22916
ENST00000359644.6	623.958	-0.177174	0.221357	-0.8004	0.423479	0.800359	ENSG00000017260	ATP2C1	ATPase secretory pathway Ca2+ transporting 1 [Source:HGNC Symbol;Acc:HGNC:13211]	27032
ENST00000335659.6	134.154	0.0715389	0.418609	0.170897	0.864305	0.959924	ENSG00000186106	ANKRD46	ankyrin repeat domain 46 [Source:HGNC Symbol;Acc:HGNC:27229]	157567
ENST00000378078.4	159.778	-0.67276	0.374796	-1.795	0.0726534	0.450062	ENSG00000107185	RGP1	RGP1 homolog, RAB6A GEF complex partner 1 [Source:HGNC Symbol;Acc:HGNC:21965]	9827
ENST00000233623.8	133.755	0.453371	0.476796	0.95087	0.34167	0.753197	ENSG00000115282	TTC31	tetratricopeptide repeat domain 31 [Source:HGNC Symbol;Acc:HGNC:25759]	64427
ENST00000406323.3	178.81	0.745054	0.388857	1.91601	0.0553637	0.415819	ENSG00000183579	ZNRF3	zinc and ring finger 3 [Source:HGNC Symbol;Acc:HGNC:18126]	84133
ENST00000378700.6	557.366	0.226557	0.283417	0.799378	0.424071	0.801035	ENSG00000172201	ID4	inhibitor of DNA binding 4, HLH protein [Source:HGNC Symbol;Acc:HGNC:5363]	3400
ENST00000528848.2	723.066	0.0336783	0.217527	0.154824	0.87696	0.962431	ENSG00000254598	CSNK2A3	casein kinase 2 alpha 3 [Source:HGNC Symbol;Acc:HGNC:2458]	283106
ENST00000217652.6	589.945	-0.63027	0.229461	-2.74674	0.00601911	0.165956	ENSG00000101608	MYL12A	myosin light chain 12A [Source:HGNC Symbol;Acc:HGNC:16701]	10627
ENST00000591806.4	537.203	-0.719705	0.368289	-1.95418	0.0506795	0.400179	ENSG00000160953	MUM1	melanoma associated antigen (mutated) 1 [Source:HGNC Symbol;Acc:HGNC:29641]	84939
ENST00000586622.4	160.431	0.28995	0.350313	0.827687	0.407848	0.792551	ENSG00000092931	MFSD11	major facilitator superfamily domain containing 11 [Source:HGNC Symbol;Acc:HGNC:25458]	79157
ENST00000510080.1	457.802	0.342226	0.250068	1.36853	0.171146	0.611687	ENSG00000120727	PAIP2	poly(A) binding protein interacting protein 2 [Source:HGNC Symbol;Acc:HGNC:17970]	51247
ENST00000238561.8	132.449	0.899971	0.41996	2.14299	0.0321137	0.331885	ENSG00000063761	ADCK1	aarF domain containing kinase 1 [Source:HGNC Symbol;Acc:HGNC:19038]	57143
ENST00000453190.5	420.959	0.591821	0.279297	2.11897	0.0340932	0.341137	ENSG00000113594	LIFR	LIF receptor alpha [Source:HGNC Symbol;Acc:HGNC:6597]	3977
ENST00000261601.7	475.927	0.231626	0.294158	0.787422	0.431035	0.805264	ENSG00000101557	USP14	ubiquitin specific peptidase 14 [Source:HGNC Symbol;Acc:HGNC:12612]	9097
ENST00000221086.6	183.988	0.525776	0.507372	1.03627	0.300075	0.719895	ENSG00000104643	MTMR9	myotubularin related protein 9 [Source:HGNC Symbol;Acc:HGNC:14596]	66036
ENST00000184266.2	1258.65	0.360656	0.210825	1.71069	0.0871386	0.473406	ENSG00000065518	NDUFB4	NADH:ubiquinone oxidoreductase subunit B4 [Source:HGNC Symbol;Acc:HGNC:7699]	4710
ENST00000230461.9	393.546	-0.159507	0.336724	-0.473701	0.635713	0.896865	ENSG00000112697	TMEM30A	transmembrane protein 30A [Source:HGNC Symbol;Acc:HGNC:16667]	55754
ENST00000533820.4	348.578	-0.938592	0.312781	-3.00079	0.00269276	0.121553	ENSG00000014216	CAPN1	calpain 1 [Source:HGNC Symbol;Acc:HGNC:1476]	823
ENST00000378895.7	188.614	-0.183967	0.379103	-0.48527	0.627485	0.893264	ENSG00000167536	DHRS13	dehydrogenase/reductase 13 [Source:HGNC Symbol;Acc:HGNC:28326]	147015
ENST00000331334.4	283.666	0.817734	0.286287	2.85634	0.00428553	0.149028	ENSG00000182512	GLRX5	glutaredoxin 5 [Source:HGNC Symbol;Acc:HGNC:20134]	51218
ENST00000525975.4	421.209	-0.0493462	0.345565	-0.142798	0.886449	0.966573	ENSG00000110422	HIPK3	homeodomain interacting protein kinase 3 [Source:HGNC Symbol;Acc:HGNC:4915]	10114
ENST00000585043.4	203.169	-0.35091	0.374972	-0.935829	0.349361	0.757196	ENSG00000171475	WIPF2	WAS/WASL interacting protein family member 2 [Source:HGNC Symbol;Acc:HGNC:30923]	147179
ENST00000537289.1	276.095	0.433052	0.277148	1.56253	0.118163	0.532216	ENSG00000181924	COA4	cytochrome c oxidase assembly factor 4 homolog [Source:HGNC Symbol;Acc:HGNC:24604]	51287
ENST00000333926.5	487.377	0.0110752	0.257672	0.0429816	0.965716	0.986492	ENSG00000122873	CISD1	CDGSH iron sulfur domain 1 [Source:HGNC Symbol;Acc:HGNC:30880]	55847
ENST00000397625.7	493.932	0.169075	0.191808	0.881482	0.378057	0.778132	ENSG00000070495	JMJD6	arginine demethylase and lysine hydroxylase [Source:HGNC Symbol;Acc:HGNC:19355]	23210
ENST00000377208.6	282.257	0.674899	0.317673	2.12451	0.0336274	0.338908	ENSG00000152192	POU4F1	POU class 4 homeobox 1 [Source:HGNC Symbol;Acc:HGNC:9218]	5457
ENST00000444836.4	1347.5	-0.0955282	0.139211	-0.686212	0.492579	0.834435	ENSG00000116688	MFN2	mitofusin 2 [Source:HGNC Symbol;Acc:HGNC:16877]	9927
ENST00000360803.7	1071.58	0.0775437	0.197503	0.39262	0.6946	0.914629	ENSG00000107937	GTPBP4	GTP binding protein 4 [Source:HGNC Symbol;Acc:HGNC:21535]	23560
ENST00000514264.5	6084.67	0.200174	0.168735	1.18632	0.235495	0.673615	ENSG00000243678	NME2	NME/NM23 nucleoside diphosphate kinase 2 [Source:HGNC Symbol;Acc:HGNC:7850]	4831
ENST00000525566.4	1200.08	0.0745544	0.208401	0.357746	0.720534	0.922474	ENSG00000198431	TXNRD1	thioredoxin reductase 1 [Source:HGNC Symbol;Acc:HGNC:12437]	7296
ENST00000259569.5	384.595	0.0322848	0.256039	0.126093	0.899658	0.971243	ENSG00000137040	RANBP6	RAN binding protein 6 [Source:HGNC Symbol;Acc:HGNC:9851]	26953
ENST00000247977.7	152.568	0.11729	0.354464	0.330894	0.740725	0.927107	ENSG00000127452	FBXL12	F-box and leucine rich repeat protein 12 [Source:HGNC Symbol;Acc:HGNC:13611]	54850
ENST00000274031.6	366.706	-0.497027	0.326035	-1.52446	0.127394	0.550352	ENSG00000145391	SETD7	SET domain containing lysine methyltransferase 7 [Source:HGNC Symbol;Acc:HGNC:30412]	80854
ENST00000288398.9	305.789	-1.14942	0.324449	-3.54269	0.000396072	0.054076	ENSG00000140416	TPM1	tropomyosin 1 (alpha) [Source:HGNC Symbol;Acc:HGNC:12010]	7168
ENST00000587834.4	276.418	-0.668467	0.388469	-1.72077	0.0852925	0.468128	ENSG00000166562	SEC11C	SEC11 homolog C, signal peptidase complex subunit [Source:HGNC Symbol;Acc:HGNC:23400]	90701
ENST00000339526.7	3982.41	-0.0259042	0.0974368	-0.265856	0.79035	0.94342	ENSG00000135821	GLUL	glutamate-ammonia ligase [Source:HGNC Symbol;Acc:HGNC:4341]	2752
ENST00000372409.6	189.647	-0.0253343	0.315998	-0.0801723	0.9361	0.976925	ENSG00000100982	PCIF1	PDX1 C-terminal inhibiting factor 1 [Source:HGNC Symbol;Acc:HGNC:16200]	63935
ENST00000221455.6	490.452	0.433862	0.300111	1.44567	0.148269	0.577224	ENSG00000104859	CLASRP	CLK4 associating serine/arginine rich protein [Source:HGNC Symbol;Acc:HGNC:17731]	11129
ENST00000245543.4	124.392	1.06364	0.357511	2.97513	0.00292868	0.127737	ENSG00000125449	ARMC7	armadillo repeat containing 7 [Source:HGNC Symbol;Acc:HGNC:26168]	79637
ENST00000615206.3	252.733	-0.874986	0.414527	-2.11081	0.0347889	0.342614	ENSG00000181852	RNF41	ring finger protein 41 [Source:HGNC Symbol;Acc:HGNC:18401]	10193
ENST00000324868.11	604.746	-0.244399	0.17782	-1.37442	0.169312	0.608457	ENSG00000139131	YARS2	tyrosyl-tRNA synthetase 2 [Source:HGNC Symbol;Acc:HGNC:24249]	51067
ENST00000264596.3	204.567	0.131641	0.31159	0.422481	0.672674	0.908961	ENSG00000109674	NEIL3	nei like DNA glycosylase 3 [Source:HGNC Symbol;Acc:HGNC:24573]	55247
ENST00000394272.6	247.829	-0.0392424	0.422368	-0.0929105	0.925975	0.976271	ENSG00000184508	HDDC3	HD domain containing 3 [Source:HGNC Symbol;Acc:HGNC:30522]	374659
ENST00000239666.7	159.485	-0.571673	0.470603	-1.21477	0.224455	0.663905	ENSG00000120509	PDZD11	PDZ domain containing 11 [Source:HGNC Symbol;Acc:HGNC:28034]	51248
ENST00000240123.10	170.6	0.363703	0.43762	0.831092	0.405922	0.791327	ENSG00000120896	SORBS3	sorbin and SH3 domain containing 3 [Source:HGNC Symbol;Acc:HGNC:30907]	10174
ENST00000572430.4	803.523	-0.0993148	0.243721	-0.407493	0.683646	0.9116	ENSG00000108523	RNF167	ring finger protein 167 [Source:HGNC Symbol;Acc:HGNC:24544]	26001
ENST00000265462.7	774.206	0.426602	0.208614	2.04493	0.0408614	0.370311	ENSG00000126432	PRDX5	peroxiredoxin 5 [Source:HGNC Symbol;Acc:HGNC:9355]	25824
ENST00000361735.3	635.632	0.606808	0.282278	2.14969	0.0315801	0.329903	ENSG00000010165	METTL13	methyltransferase like 13 [Source:HGNC Symbol;Acc:HGNC:24248]	51603
ENST00000302422.3	500.936	-0.440059	0.240014	-1.83347	0.0667324	0.437701	ENSG00000205544	TMEM256	transmembrane protein 256 [Source:HGNC Symbol;Acc:HGNC:28618]	254863
ENST00000510890.1	215.792	-0.476222	0.366465	-1.2995	0.193772	0.634774	ENSG00000181751	C5orf30	chromosome 5 open reading frame 30 [Source:HGNC Symbol;Acc:HGNC:25052]	90355
ENST00000264447.7	1161.15	-0.0214859	0.22226	-0.09667	0.922988	0.976097	ENSG00000075292	ZNF638	zinc finger protein 638 [Source:HGNC Symbol;Acc:HGNC:17894]	27332
ENST00000270066.9	356.31	-0.347271	0.275192	-1.26192	0.206976	0.649049	ENSG00000105771	SMG9	SMG9, nonsense mediated mRNA decay factor [Source:HGNC Symbol;Acc:HGNC:25763]	56006
ENST00000368211.7	754.184	0.086796	0.204724	0.423967	0.67159	0.908795	ENSG00000143314	MRPL24	mitochondrial ribosomal protein L24 [Source:HGNC Symbol;Acc:HGNC:14037]	79590
ENST00000315127.7	553.011	-0.28355	0.258786	-1.09569	0.273214	0.698298	ENSG00000179151	EDC3	enhancer of mRNA decapping 3 [Source:HGNC Symbol;Acc:HGNC:26114]	80153
ENST00000584164.4	11850	-0.261652	0.146317	-1.78826	0.0737339	0.452844	ENSG00000161970	RPL26	ribosomal protein L26 [Source:HGNC Symbol;Acc:HGNC:10327]	6154
ENST00000323013.6	870.28	-0.396295	0.230599	-1.71854	0.0856978	0.468365	ENSG00000189306	RRP7A	ribosomal RNA processing 7 homolog A [Source:HGNC Symbol;Acc:HGNC:24286]	27341
ENST00000370010.5	741.858	-0.103727	0.267395	-0.387915	0.698079	0.915599	ENSG00000112701	SENP6	SUMO1/sentrin specific peptidase 6 [Source:HGNC Symbol;Acc:HGNC:20944]	26054
ENST00000360439.7	835.061	0.0801435	0.245459	0.326505	0.744042	0.929	ENSG00000169375	SIN3A	SIN3 transcription regulator family member A [Source:HGNC Symbol;Acc:HGNC:19353]	25942
ENST00000519540.4	375.126	0.848389	0.362543	2.34011	0.0192782	0.265187	ENSG00000153310	FAM49B	family with sequence similarity 49 member B [Source:HGNC Symbol;Acc:HGNC:25216]	51571
ENST00000474267.4	232.58	-0.577063	0.33828	-1.70588	0.0880313	0.476245	ENSG00000114251	WNT5A	Wnt family member 5A [Source:HGNC Symbol;Acc:HGNC:12784]	7474
ENST00000529639.4	3809.78	0.0884314	0.139421	0.634278	0.5259	0.850152	ENSG00000149806	FAU	FAU, ubiquitin like and ribosomal protein S30 fusion [Source:HGNC Symbol;Acc:HGNC:3597]	2197
ENST00000378863.7	258.533	0.326525	0.421647	0.774403	0.438692	0.80905	ENSG00000088766	CRLS1	cardiolipin synthase 1 [Source:HGNC Symbol;Acc:HGNC:16148]	54675
ENST00000284268.6	387.984	0.537591	0.317094	1.69537	0.0900054	0.479903	ENSG00000154122	ANKH	ANKH inorganic pyrophosphate transport regulator [Source:HGNC Symbol;Acc:HGNC:15492]	56172
ENST00000274140.8	1683.15	0.0628767	0.201229	0.312464	0.754688	0.933217	ENSG00000145495	2018-03-06	membrane associated ring-CH-type finger 6 [Source:HGNC Symbol;Acc:HGNC:30550]	10299
ENST00000376960.7	385.106	-0.12145	0.30802	-0.394293	0.693364	0.914379	ENSG00000107372	ZFAND5	zinc finger AN1-type containing 5 [Source:HGNC Symbol;Acc:HGNC:13008]	7763
ENST00000360905.7	349.554	-0.0164758	0.337722	-0.048785	0.961091	0.984949	ENSG00000082805	ERC1	ELKS/RAB6-interacting/CAST family member 1 [Source:HGNC Symbol;Acc:HGNC:17072]	23085
ENST00000247087.8	212.642	-0.148502	0.399698	-0.371535	0.710239	0.921238	ENSG00000126705	AHDC1	AT-hook DNA binding motif containing 1 [Source:HGNC Symbol;Acc:HGNC:25230]	27245
ENST00000389231.8	1548.47	0.0722216	0.17554	0.411426	0.68076	0.911299	ENSG00000111667	USP5	ubiquitin specific peptidase 5 [Source:HGNC Symbol;Acc:HGNC:12628]	8078
ENST00000343411.6	1471.06	0.447779	0.200762	2.23039	0.0257214	0.301318	ENSG00000140943	MBTPS1	membrane bound transcription factor peptidase, site 1 [Source:HGNC Symbol;Acc:HGNC:15456]	8720
ENST00000240328.3	327.907	0.731261	0.36881	1.98276	0.0473941	0.389652	ENSG00000121068	TBX2	T-box 2 [Source:HGNC Symbol;Acc:HGNC:11597]	6909
ENST00000373840.7	336.059	-0.290888	0.342043	-0.850444	0.395078	0.784654	ENSG00000119396	RAB14	RAB14, member RAS oncogene family [Source:HGNC Symbol;Acc:HGNC:16524]	51552
ENST00000561569.4	2866.35	0.195904	0.15677	1.24963	0.211435	0.652651	ENSG00000131143	COX4I1	cytochrome c oxidase subunit 4I1 [Source:HGNC Symbol;Acc:HGNC:2265]	1327
ENST00000343810.7	954.811	-0.0448194	0.202915	-0.220877	0.825188	0.95238	ENSG00000187778	MCRS1	microspherule protein 1 [Source:HGNC Symbol;Acc:HGNC:6960]	10445
ENST00000313835.12	277.509	-0.459335	0.372931	-1.23169	0.218065	0.65688	ENSG00000117262	GPR89A	G protein-coupled receptor 89A [Source:HGNC Symbol;Acc:HGNC:31984]	51463
ENST00000378746.7	348.568	-0.109065	0.315643	-0.345533	0.729694	0.925795	ENSG00000131437	KIF3A	kinesin family member 3A [Source:HGNC Symbol;Acc:HGNC:6319]	11127
ENST00000370841.7	332.241	-1.01431	0.336729	-3.01224	0.00259329	0.121054	ENSG00000117054	ACADM	acyl-CoA dehydrogenase, C-4 to C-12 straight chain [Source:HGNC Symbol;Acc:HGNC:89]	34
ENST00000355725.7	827.418	0.168137	0.253586	0.663038	0.507306	0.842671	ENSG00000125676	THOC2	THO complex 2 [Source:HGNC Symbol;Acc:HGNC:19073]	57187
ENST00000321895.6	230.881	0.209299	0.362214	0.577831	0.563378	0.870378	ENSG00000177352	CCDC71	coiled-coil domain containing 71 [Source:HGNC Symbol;Acc:HGNC:25760]	64925
ENST00000596251.4	250.85	0.587997	0.378799	1.55227	0.120598	0.535992	ENSG00000160570	DEDD2	death effector domain containing 2 [Source:HGNC Symbol;Acc:HGNC:24450]	162989
ENST00000265717.4	136.19	0.0341999	0.789107	0.04334	0.96543	0.986492	ENSG00000005249	PRKAR2B	protein kinase cAMP-dependent type II regulatory subunit beta [Source:HGNC Symbol;Acc:HGNC:9392]	5577
ENST00000352618.7	261.419	0.344654	0.270722	1.27309	0.202985	0.642013	ENSG00000111247	RAD51AP1	RAD51 associated protein 1 [Source:HGNC Symbol;Acc:HGNC:16956]	10635
ENST00000322723.7	8210.28	-0.104515	0.0964034	-1.08414	0.278303	0.702343	ENSG00000115053	NCL	nucleolin [Source:HGNC Symbol;Acc:HGNC:7667]	4691
ENST00000282388.3	294.145	0.325328	0.298779	1.08886	0.276217	0.701177	ENSG00000152518	ZFP36L2	ZFP36 ring finger protein like 2 [Source:HGNC Symbol;Acc:HGNC:1108]	678
ENST00000256108.8	129.384	0.256693	0.459824	0.558242	0.576679	0.875765	ENSG00000133731	IMPA1	inositol monophosphatase 1 [Source:HGNC Symbol;Acc:HGNC:6050]	3612
ENST00000357388.6	1799.12	-0.285975	0.246436	-1.16044	0.245868	0.677529	ENSG00000113810	SMC4	structural maintenance of chromosomes 4 [Source:HGNC Symbol;Acc:HGNC:14013]	10051
ENST00000333213.9	382.912	-0.104954	0.260152	-0.403435	0.686629	0.912719	ENSG00000182173	TSEN54	tRNA splicing endonuclease subunit 54 [Source:HGNC Symbol;Acc:HGNC:27561]	283989
ENST00000615331.3	656.655	0.0621914	0.262818	0.236633	0.812942	0.950436	ENSG00000272391	POM121C	POM121 transmembrane nucleoporin C [Source:HGNC Symbol;Acc:HGNC:34005]	100101267
ENST00000295872.7	221.975	0.26103	0.360407	0.724264	0.468903	0.822806	ENSG00000163611	SPICE1	spindle and centriole associated protein 1 [Source:HGNC Symbol;Acc:HGNC:25083]	152185
ENST00000292614.8	552.804	0.703981	0.275974	2.55089	0.0107448	0.219444	ENSG00000005075	POLR2J	RNA polymerase II subunit J [Source:HGNC Symbol;Acc:HGNC:9197]	5439
ENST00000545314.4	224.226	-0.186727	0.348255	-0.536178	0.591835	0.882892	ENSG00000162433	AK4	adenylate kinase 4 [Source:HGNC Symbol;Acc:HGNC:363]	205
ENST00000303694.5	110.569	0.447599	0.529413	0.845463	0.397853	0.78618	ENSG00000171310	CHST11	carbohydrate sulfotransferase 11 [Source:HGNC Symbol;Acc:HGNC:17422]	50515
ENST00000404816.5	317.515	0.199466	0.413414	0.482484	0.629462	0.894115	ENSG00000049323	LTBP1	latent transforming growth factor beta binding protein 1 [Source:HGNC Symbol;Acc:HGNC:6714]	4052
ENST00000306306.6	171.664	0.738353	0.346914	2.12835	0.0333082	0.337624	ENSG00000168476	REEP4	receptor accessory protein 4 [Source:HGNC Symbol;Acc:HGNC:26176]	80346
ENST00000317135.11	130.852	0.500474	0.524089	0.954941	0.339607	0.752781	ENSG00000130224	LRCH2	leucine rich repeats and calponin homology domain containing 2 [Source:HGNC Symbol;Acc:HGNC:29292]	57631
ENST00000358544.5	320.011	-0.461147	0.331667	-1.39039	0.164411	0.602452	ENSG00000132549	VPS13B	vacuolar protein sorting 13 homolog B [Source:HGNC Symbol;Acc:HGNC:2183]	157680
ENST00000395422.3	3455.98	0.0992321	0.145413	0.682415	0.494977	0.837436	ENSG00000106153	CHCHD2	coiled-coil-helix-coiled-coil-helix domain containing 2 [Source:HGNC Symbol;Acc:HGNC:21645]	51142
ENST00000253003.5	1869.78	0.172818	0.154976	1.11513	0.264794	0.694366	ENSG00000130706	ADRM1	adhesion regulating molecule 1 [Source:HGNC Symbol;Acc:HGNC:15759]	11047
ENST00000225308.11	890.401	0.296561	0.204717	1.44864	0.147438	0.576684	ENSG00000013306	SLC25A39	solute carrier family 25 member 39 [Source:HGNC Symbol;Acc:HGNC:24279]	51629
ENST00000406925.4	1352.81	0.472452	0.128845	3.66681	0.000245594	0.0462436	ENSG00000242028	HYPK	huntingtin interacting protein K [Source:HGNC Symbol;Acc:HGNC:18418]	25764
ENST00000334344.9	645.205	-0.164778	0.235671	-0.69919	0.484434	0.831932	ENSG00000189079	ARID2	AT-rich interaction domain 2 [Source:HGNC Symbol;Acc:HGNC:18037]	196528
ENST00000366988.4	526.377	0.291786	0.308381	0.946185	0.344054	0.754279	ENSG00000117691	NENF	neudesin neurotrophic factor [Source:HGNC Symbol;Acc:HGNC:30384]	29937
ENST00000296849.8	245.608	-0.466289	0.385166	-1.21062	0.226042	0.665793	ENSG00000145506	NKD2	naked cuticle homolog 2 [Source:HGNC Symbol;Acc:HGNC:17046]	85409
ENST00000329517.9	211.902	0.328074	0.370271	0.886038	0.375597	0.775738	ENSG00000185838	GNB1L	G protein subunit beta 1 like [Source:HGNC Symbol;Acc:HGNC:4397]	54584
ENST00000313250.8	176.923	-0.3761	0.336743	-1.11688	0.264047	0.693348	ENSG00000157326	DHRS4	dehydrogenase/reductase 4 [Source:HGNC Symbol;Acc:HGNC:16985]	10901
ENST00000271732.6	262.881	-0.848925	0.347097	-2.44579	0.0144536	0.24013	ENSG00000143457	GOLPH3L	golgi phosphoprotein 3 like [Source:HGNC Symbol;Acc:HGNC:24882]	55204
ENST00000284690.3	299.956	-1.4199	0.384857	-3.68942	0.000224768	0.0439076	ENSG00000089876	DHX32	DEAH-box helicase 32 (putative) [Source:HGNC Symbol;Acc:HGNC:16717]	55760
ENST00000349792.8	1123.15	-0.292603	0.148294	-1.97312	0.0484815	0.393562	ENSG00000143398	PIP5K1A	phosphatidylinositol-4-phosphate 5-kinase type 1 alpha [Source:HGNC Symbol;Acc:HGNC:8994]	8394
ENST00000420353.5	78.216	-1.27162	0.541677	-2.34755	0.0188972	0.265187	ENSG00000170653	ATF7	activating transcription factor 7 [Source:HGNC Symbol;Acc:HGNC:792]	11016
ENST00000611050.3	11233.6	0.0571743	0.0790672	0.723111	0.469612	0.823316	ENSG00000174748	RPL15	ribosomal protein L15 [Source:HGNC Symbol;Acc:HGNC:10306]	6138
ENST00000581694.1	585.277	-0.0999263	0.204645	-0.488291	0.625344	0.892358	ENSG00000141448	GATA6	GATA binding protein 6 [Source:HGNC Symbol;Acc:HGNC:4174]	2627
ENST00000331134.9	896.105	-0.685428	0.201154	-3.40748	0.000655654	0.0635282	ENSG00000182446	NPLOC4	NPL4 homolog, ubiquitin recognition factor [Source:HGNC Symbol;Acc:HGNC:18261]	55666
ENST00000371917.4	697.052	-0.0510695	0.238734	-0.213918	0.830611	0.95419	ENSG00000124198	ARFGEF2	ADP ribosylation factor guanine nucleotide exchange factor 2 [Source:HGNC Symbol;Acc:HGNC:15853]	10564
ENST00000370205.5	115.876	-0.355135	0.45065	-0.78805	0.430667	0.805264	ENSG00000172339	ALG14	ALG14, UDP-N-acetylglucosaminyltransferase subunit [Source:HGNC Symbol;Acc:HGNC:28287]	199857
ENST00000263741.10	988.597	-0.0348809	0.187982	-0.185555	0.852794	0.95657	ENSG00000078808	SDF4	stromal cell derived factor 4 [Source:HGNC Symbol;Acc:HGNC:24188]	51150
ENST00000258214.2	122.433	0.0793985	0.436419	0.181932	0.855636	0.957043	ENSG00000135736	CCDC102A	coiled-coil domain containing 102A [Source:HGNC Symbol;Acc:HGNC:28097]	92922
ENST00000544142.4	409.941	1.05976	0.351192	3.01762	0.00254768	0.121054	ENSG00000115687	PASK	PAS domain containing serine/threonine kinase [Source:HGNC Symbol;Acc:HGNC:17270]	23178
ENST00000403633.5	378.613	0.397235	0.378179	1.05039	0.29354	0.713066	ENSG00000106245	BUD31	BUD31 homolog [Source:HGNC Symbol;Acc:HGNC:29629]	8896
ENST00000216121.10	338.054	0.036716	0.294342	0.124739	0.90073	0.971247	ENSG00000184117	NIPSNAP1	nipsnap homolog 1 [Source:HGNC Symbol;Acc:HGNC:7827]	8508
ENST00000321560.3	110.822	0.695551	0.435482	1.5972	0.110222	0.516018	ENSG00000179598	PLD6	phospholipase D family member 6 [Source:HGNC Symbol;Acc:HGNC:30447]	201164
ENST00000306193.6	166.041	0.73174	0.34944	2.09404	0.0362564	0.348771	ENSG00000145439	CBR4	carbonyl reductase 4 [Source:HGNC Symbol;Acc:HGNC:25891]	84869
ENST00000372215.4	400.149	0.432332	0.282543	1.53015	0.12598	0.547799	ENSG00000130717	UCK1	uridine-cytidine kinase 1 [Source:HGNC Symbol;Acc:HGNC:14859]	83549
ENST00000327492.3	218.447	-0.0303449	0.348859	-0.0869834	0.930685	0.976725	ENSG00000183864	TOB2	transducer of ERBB2, 2 [Source:HGNC Symbol;Acc:HGNC:11980]	10766
ENST00000398208.2	255.175	0.405929	0.289744	1.40099	0.161216	0.597671	ENSG00000160193	WDR4	WD repeat domain 4 [Source:HGNC Symbol;Acc:HGNC:12756]	10785
ENST00000316891.8	269.629	0.720496	0.509673	1.41364	0.157466	0.592108	ENSG00000043514	TRIT1	tRNA isopentenyltransferase 1 [Source:HGNC Symbol;Acc:HGNC:20286]	54802
ENST00000589677.4	4478.82	0.0299801	0.171278	0.175037	0.861051	0.959208	ENSG00000127616	SMARCA4	SWI/SNF related, matrix associated, actin dependent regulator of chromatin, subfamily a, member 4 [Source:HGNC Symbol;Acc:HGNC:11100]	6597
ENST00000389912.6	333.735	0.397351	0.41816	0.950237	0.341992	0.75369	ENSG00000133983	COX16	COX16, cytochrome c oxidase assembly homolog [Source:HGNC Symbol;Acc:HGNC:20213]	51241
ENST00000234739.6	250.095	-0.151379	0.388766	-0.389384	0.696992	0.915244	ENSG00000116128	BCL9	B-cell CLL/lymphoma 9 [Source:HGNC Symbol;Acc:HGNC:1008]	607
ENST00000176763.8	239.028	-1.23588	0.348147	-3.54988	0.000385411	0.054076	ENSG00000072786	STK10	serine/threonine kinase 10 [Source:HGNC Symbol;Acc:HGNC:11388]	6793
ENST00000531469.4	878.509	0.0608342	0.179156	0.33956	0.734188	0.925858	ENSG00000175029	CTBP2	C-terminal binding protein 2 [Source:HGNC Symbol;Acc:HGNC:2495]	1488
ENST00000416288.5	284.519	0.251902	0.356042	0.707506	0.479252	0.828565	ENSG00000059122	FLYWCH1	FLYWCH-type zinc finger 1 [Source:HGNC Symbol;Acc:HGNC:25404]	84256
ENST00000521381.4	137.836	-1.07154	0.49782	-2.15246	0.0313612	0.329399	ENSG00000145675	PIK3R1	phosphoinositide-3-kinase regulatory subunit 1 [Source:HGNC Symbol;Acc:HGNC:8979]	5295
ENST00000372927.4	189.452	0.994727	0.361933	2.74838	0.00598913	0.165721	ENSG00000102384	CENPI	centromere protein I [Source:HGNC Symbol;Acc:HGNC:3968]	2491
ENST00000447839.5	219.407	-0.0284849	0.344615	-0.0826573	0.934124	0.976725	ENSG00000225830	ERCC6	ERCC excision repair 6, chromatin remodeling factor [Source:HGNC Symbol;Acc:HGNC:3438]	2074
ENST00000249064.7	285.047	-0.107319	0.298267	-0.359808	0.718991	0.921874	ENSG00000159873	CCDC117	coiled-coil domain containing 117 [Source:HGNC Symbol;Acc:HGNC:26599]	150275
ENST00000393033.7	756.763	0.105478	0.205142	0.514171	0.607133	0.887518	ENSG00000123159	GIPC1	GIPC PDZ domain containing family member 1 [Source:HGNC Symbol;Acc:HGNC:1226]	10755
ENST00000299736.4	848.201	-0.278623	0.270247	-1.03099	0.302544	0.722525	ENSG00000166582	CENPV	centromere protein V [Source:HGNC Symbol;Acc:HGNC:29920]	201161
ENST00000561734.4	208.885	-0.664329	0.452371	-1.46855	0.141955	0.566088	ENSG00000007376	RPUSD1	RNA pseudouridylate synthase domain containing 1 [Source:HGNC Symbol;Acc:HGNC:14173]	113000
ENST00000396432.5	978.925	-0.354048	0.238977	-1.48152	0.138469	0.563884	ENSG00000107863	ARHGAP21	Rho GTPase activating protein 21 [Source:HGNC Symbol;Acc:HGNC:23725]	57584
ENST00000377705.5	956.886	-0.159196	0.184751	-0.861681	0.388863	0.780208	ENSG00000162408	NOL9	nucleolar protein 9 [Source:HGNC Symbol;Acc:HGNC:26265]	79707
ENST00000167462.8	164.764	0.345408	0.511801	0.674888	0.499747	0.838959	ENSG00000073350	LLGL2	LLGL2, scribble cell polarity complex component [Source:HGNC Symbol;Acc:HGNC:6629]	3993
ENST00000424279.4	278.753	0.17904	0.336532	0.532016	0.594715	0.884511	ENSG00000101849	TBL1X	transducin beta like 1X-linked [Source:HGNC Symbol;Acc:HGNC:11585]	6907
ENST00000229340.8	214.269	-0.153872	0.506468	-0.303814	0.761269	0.936883	ENSG00000111737	RAB35	RAB35, member RAS oncogene family [Source:HGNC Symbol;Acc:HGNC:9774]	11021
ENST00000277540.5	581.878	0.563597	0.249417	2.25966	0.0238422	0.294499	ENSG00000148399	DPH7	diphthamide biosynthesis 7 [Source:HGNC Symbol;Acc:HGNC:25199]	92715
ENST00000460851.4	744.082	0.0450868	0.380755	0.118414	0.905739	0.97172	ENSG00000144895	EIF2A	eukaryotic translation initiation factor 2A [Source:HGNC Symbol;Acc:HGNC:3254]	83939
ENST00000243903.5	196.706	-0.105576	0.323788	-0.326064	0.744376	0.92908	ENSG00000101442	ACTR5	ARP5 actin-related protein 5 homolog [Source:HGNC Symbol;Acc:HGNC:14671]	79913
ENST00000376227.3	371.975	-0.122219	0.335784	-0.363981	0.715872	0.921238	ENSG00000101997	CCDC22	coiled-coil domain containing 22 [Source:HGNC Symbol;Acc:HGNC:28909]	28952
ENST00000389805.7	1106.23	-0.10043	0.156073	-0.643484	0.51991	0.847131	ENSG00000161011	SQSTM1	sequestosome 1 [Source:HGNC Symbol;Acc:HGNC:11280]	8878
ENST00000265963.7	245.298	-0.298425	0.44319	-0.673358	0.50072	0.838959	ENSG00000110768	GTF2H1	general transcription factor IIH subunit 1 [Source:HGNC Symbol;Acc:HGNC:4655]	2965
ENST00000380338.7	320.609	0.410143	0.331014	1.23905	0.215326	0.655386	ENSG00000171843	MLLT3	MLLT3, super elongation complex subunit [Source:HGNC Symbol;Acc:HGNC:7136]	4300
ENST00000263121.10	1699.35	0.11099	0.195357	0.568138	0.569941	0.873475	ENSG00000099956	SMARCB1	SWI/SNF related, matrix associated, actin dependent regulator of chromatin, subfamily b, member 1 [Source:HGNC Symbol;Acc:HGNC:11103]	6598
ENST00000262215.6	407.686	0.707088	1.0508	0.672905	0.501008	0.838959	ENSG00000066777	ARFGEF1	ADP ribosylation factor guanine nucleotide exchange factor 1 [Source:HGNC Symbol;Acc:HGNC:15772]	10565
ENST00000375859.3	324.621	0.272916	0.283547	0.962505	0.335796	0.751841	ENSG00000106723	SPIN1	spindlin 1 [Source:HGNC Symbol;Acc:HGNC:11243]	10927
ENST00000420616.5	445.204	-0.365094	0.234946	-1.55394	0.120198	0.535992	ENSG00000139197	PEX5	peroxisomal biogenesis factor 5 [Source:HGNC Symbol;Acc:HGNC:9719]	5830
ENST00000331129.3	1057.03	0.184325	0.187416	0.98351	0.325356	0.742015	ENSG00000115738	ID2	inhibitor of DNA binding 2, HLH protein [Source:HGNC Symbol;Acc:HGNC:5361]	3398
ENST00000338134.6	169.902	0.360535	0.415616	0.867473	0.385683	0.779071	ENSG00000118162	KPTN	kaptin, actin binding protein [Source:HGNC Symbol;Acc:HGNC:6404]	11133
ENST00000510644.4	219.809	-0.255554	0.361206	-0.707503	0.479254	0.828565	ENSG00000127418	FGFRL1	fibroblast growth factor receptor-like 1 [Source:HGNC Symbol;Acc:HGNC:3693]	53834
ENST00000216117.8	150.894	-0.33316	0.306709	-1.08624	0.277373	0.701612	ENSG00000100292	HMOX1	heme oxygenase 1 [Source:HGNC Symbol;Acc:HGNC:5013]	3162
ENST00000324771.11	236.076	0.334251	0.338307	0.988011	0.323147	0.73982	ENSG00000204580	DDR1	discoidin domain receptor tyrosine kinase 1 [Source:HGNC Symbol;Acc:HGNC:2730]	780
ENST00000354250.5	487.582	0.464591	0.282731	1.64323	0.100335	0.497694	ENSG00000160194	NDUFV3	NADH:ubiquinone oxidoreductase subunit V3 [Source:HGNC Symbol;Acc:HGNC:7719]	4731
ENST00000399598.5	152.658	0.426601	0.618167	0.690107	0.490127	0.833881	ENSG00000215114	UBXN2B	UBX domain protein 2B [Source:HGNC Symbol;Acc:HGNC:27035]	137886
ENST00000299421.7	518.907	-0.359897	0.258666	-1.39136	0.164116	0.60189	ENSG00000166333	ILK	integrin linked kinase [Source:HGNC Symbol;Acc:HGNC:6040]	3611
ENST00000381962.3	96.8942	0.103675	0.55559	0.186604	0.851971	0.95657	ENSG00000271303	SRXN1	sulfiredoxin 1 [Source:HGNC Symbol;Acc:HGNC:16132]	140809
ENST00000539106.4	506.281	0.602872	0.248671	2.42438	0.0153347	0.246621	ENSG00000105700	KXD1	KxDL motif containing 1 [Source:HGNC Symbol;Acc:HGNC:28420]	79036
ENST00000311506.8	564.955	-0.109166	0.217983	-0.500799	0.616513	0.889422	ENSG00000087995	METTL2A	methyltransferase like 2A [Source:HGNC Symbol;Acc:HGNC:25755]	339175
ENST00000368830.6	730.067	0.686487	0.273462	2.51035	0.012061	0.225325	ENSG00000143436	MRPL9	mitochondrial ribosomal protein L9 [Source:HGNC Symbol;Acc:HGNC:14277]	65005
ENST00000318059.6	289.406	0.356766	0.38759	0.920473	0.357326	0.76168	ENSG00000217930	PAM16	presequence translocase associated motor 16 homolog [Source:HGNC Symbol;Acc:HGNC:29679]	51025
ENST00000377386.6	432.195	0.15355	0.203204	0.755646	0.449862	0.814716	ENSG00000152291	TGOLN2	trans-golgi network protein 2 [Source:HGNC Symbol;Acc:HGNC:15450]	10618
ENST00000602849.1	1222.19	-0.151499	0.195811	-0.773699	0.439109	0.80905	ENSG00000162775	RBM15	RNA binding motif protein 15 [Source:HGNC Symbol;Acc:HGNC:14959]	64783
ENST00000370507.4	266.384	0.45536	0.25699	1.77189	0.0764121	0.458893	ENSG00000101187	SLCO4A1	solute carrier organic anion transporter family member 4A1 [Source:HGNC Symbol;Acc:HGNC:10953]	28231
ENST00000300213.7	314.332	-0.426218	0.255266	-1.6697	0.0949779	0.489756	ENSG00000166946	CCNDBP1	cyclin D1 binding protein 1 [Source:HGNC Symbol;Acc:HGNC:1587]	23582
ENST00000252699.5	3555.23	0.0506426	0.112015	0.452105	0.651193	0.904265	ENSG00000130402	ACTN4	actinin alpha 4 [Source:HGNC Symbol;Acc:HGNC:166]	81
ENST00000369888.4	637.497	0.430666	0.233451	1.84479	0.0650688	0.434608	ENSG00000196700	ZNF512B	zinc finger protein 512B [Source:HGNC Symbol;Acc:HGNC:29212]	57473
ENST00000245552.5	260.165	0.231553	0.326122	0.710019	0.477692	0.826719	ENSG00000125458	NT5C	5', 3'-nucleotidase, cytosolic [Source:HGNC Symbol;Acc:HGNC:17144]	30833
ENST00000379277.5	176.155	-0.0193791	0.484605	-0.0399894	0.968102	0.987937	ENSG00000089063	TMEM230	transmembrane protein 230 [Source:HGNC Symbol;Acc:HGNC:15876]	29058
ENST00000447750.5	862.329	-0.260494	0.20758	-1.25491	0.20951	0.650709	ENSG00000203879	GDI1	GDP dissociation inhibitor 1 [Source:HGNC Symbol;Acc:HGNC:4226]	2664
ENST00000281741.7	134.383	0.852105	0.389808	2.18596	0.0288184	0.31395	ENSG00000087301	TXNDC16	thioredoxin domain containing 16 [Source:HGNC Symbol;Acc:HGNC:19965]	57544
ENST00000261366.8	3334.24	-0.0246304	0.14588	-0.168841	0.865922	0.960356	ENSG00000113368	LMNB1	lamin B1 [Source:HGNC Symbol;Acc:HGNC:6637]	4001
ENST00000373548.6	2294.39	0.283873	0.146114	1.94282	0.0520381	0.407026	ENSG00000116478	HDAC1	histone deacetylase 1 [Source:HGNC Symbol;Acc:HGNC:4852]	3065
ENST00000392539.3	223.364	0.496538	0.301219	1.64843	0.0992647	0.496323	ENSG00000128714	HOXD13	homeobox D13 [Source:HGNC Symbol;Acc:HGNC:5136]	3239
ENST00000372938.8	1363.83	0.275265	0.191424	1.43798	0.150439	0.582661	ENSG00000148337	CIZ1	CDKN1A interacting zinc finger protein 1 [Source:HGNC Symbol;Acc:HGNC:16744]	25792
ENST00000373030.6	263.277	1.22739	0.53699	2.28568	0.022273	0.285627	ENSG00000101052	IFT52	intraflagellar transport 52 [Source:HGNC Symbol;Acc:HGNC:15901]	51098
ENST00000402965.4	504.296	0.179702	0.2101	0.855316	0.392376	0.782728	ENSG00000185803	SLC52A2	solute carrier family 52 member 2 [Source:HGNC Symbol;Acc:HGNC:30224]	79581
ENST00000399395.6	271.77	-0.405945	0.341737	-1.18789	0.234878	0.673615	ENSG00000100445	SDR39U1	short chain dehydrogenase/reductase family 39U member 1 [Source:HGNC Symbol;Acc:HGNC:20275]	56948
ENST00000245157.8	294.107	-0.12112	0.314203	-0.385482	0.69988	0.916397	ENSG00000125124	BBS2	Bardet-Biedl syndrome 2 [Source:HGNC Symbol;Acc:HGNC:967]	583
ENST00000376447.3	312.411	0.487568	0.3241	1.50438	0.132485	0.556398	ENSG00000165105	RASEF	RAS and EF-hand domain containing [Source:HGNC Symbol;Acc:HGNC:26464]	158158
ENST00000216500.8	200.961	0.0643297	0.394738	0.162968	0.870544	0.961208	ENSG00000100612	DHRS7	dehydrogenase/reductase 7 [Source:HGNC Symbol;Acc:HGNC:21524]	51635
ENST00000257575.7	160.01	-0.167804	0.46152	-0.363589	0.716165	0.921238	ENSG00000135119	RNFT2	ring finger protein, transmembrane 2 [Source:HGNC Symbol;Acc:HGNC:25905]	84900
ENST00000426077.2	242.87	-0.485333	0.31024	-1.56438	0.117729	0.53119	ENSG00000226479	TMEM185B	transmembrane protein 185B [Source:HGNC Symbol;Acc:HGNC:18896]	79134
ENST00000526028.1	137.004	0.744746	0.389321	1.91294	0.055756	0.415819	ENSG00000198331	HYLS1	HYLS1, centriolar and ciliogenesis associated [Source:HGNC Symbol;Acc:HGNC:26558]	219844
ENST00000367419.8	284.966	0.687625	0.368718	1.8649	0.0621948	0.430173	ENSG00000055211	GINM1	glycoprotein integral membrane 1 [Source:HGNC Symbol;Acc:HGNC:21074]	116254
ENST00000322088.9	5267.89	-0.0207074	0.122774	-0.168663	0.866062	0.960356	ENSG00000105568	PPP2R1A	protein phosphatase 2 scaffold subunit Aalpha [Source:HGNC Symbol;Acc:HGNC:9302]	5518
ENST00000372586.3	519.952	0.00791227	0.21666	0.0365192	0.970868	0.988453	ENSG00000175283	DOLK	dolichol kinase [Source:HGNC Symbol;Acc:HGNC:23406]	22845
ENST00000438272.2	118.078	-0.140383	0.546031	-0.257097	0.797104	0.946164	ENSG00000131019	ULBP3	UL16 binding protein 3 [Source:HGNC Symbol;Acc:HGNC:14895]	79465
ENST00000306125.9	2330.82	-0.201023	0.131389	-1.52998	0.126022	0.547799	ENSG00000172053	QARS	glutaminyl-tRNA synthetase [Source:HGNC Symbol;Acc:HGNC:9751]	5859
ENST00000361479.8	494.144	-0.115452	0.320878	-0.359801	0.718996	0.921874	ENSG00000196199	MPHOSPH8	M-phase phosphoprotein 8 [Source:HGNC Symbol;Acc:HGNC:29810]	54737
ENST00000287078.6	458.294	-0.330825	0.304309	-1.08713	0.276978	0.701177	ENSG00000156521	TYSND1	trypsin domain containing 1 [Source:HGNC Symbol;Acc:HGNC:28531]	219743
ENST00000376368.5	355.346	0.635516	0.265194	2.39641	0.0165564	0.252599	ENSG00000196998	WDR45	WD repeat domain 45 [Source:HGNC Symbol;Acc:HGNC:28912]	11152
ENST00000348370.7	241.713	0.552109	0.315983	1.74728	0.0805892	0.461974	ENSG00000157450	RNF111	ring finger protein 111 [Source:HGNC Symbol;Acc:HGNC:17384]	54778
ENST00000303731.7	542.41	-0.0777608	0.212307	-0.366267	0.714166	0.921238	ENSG00000170043	TRAPPC1	trafficking protein particle complex 1 [Source:HGNC Symbol;Acc:HGNC:19894]	58485
ENST00000460469.1	467.37	0.153055	0.465398	0.328868	0.742255	0.928571	ENSG00000169251	NMD3	NMD3 ribosome export adaptor [Source:HGNC Symbol;Acc:HGNC:24250]	51068
ENST00000419869.5	1027.31	-0.0537208	0.198082	-0.271204	0.786234	0.942483	ENSG00000023734	STRAP	serine/threonine kinase receptor associated protein [Source:HGNC Symbol;Acc:HGNC:30796]	11171
ENST00000270502.6	430.017	0.332534	0.295041	1.12708	0.25971	0.69003	ENSG00000142444	TIMM29	translocase of inner mitochondrial membrane 29 [Source:HGNC Symbol;Acc:HGNC:25152]	90580
ENST00000398226.6	334.893	0.0329975	0.346738	0.0951654	0.924183	0.976097	ENSG00000131871	SELENOS	selenoprotein S [Source:HGNC Symbol;Acc:HGNC:30396]	55829
ENST00000259746.12	232.079	0.811552	0.341875	2.37382	0.0176049	0.259514	ENSG00000137216	TMEM63B	transmembrane protein 63B [Source:HGNC Symbol;Acc:HGNC:17735]	55362
ENST00000298288.9	279.04	0.0509595	0.261584	0.194811	0.845541	0.95498	ENSG00000165501	LRR1	leucine rich repeat protein 1 [Source:HGNC Symbol;Acc:HGNC:19742]	122769
ENST00000297848.6	173.027	0.0995777	0.501126	0.198708	0.842491	0.95451	ENSG00000187955	COL14A1	collagen type XIV alpha 1 chain [Source:HGNC Symbol;Acc:HGNC:2191]	7373
ENST00000306984.6	395.54	0.0528479	0.303157	0.174325	0.86161	0.959502	ENSG00000168303	MPLKIP	M-phase specific PLK1 interacting protein [Source:HGNC Symbol;Acc:HGNC:16002]	136647
ENST00000591382.4	3064.3	-0.0237349	0.104467	-0.227199	0.820269	0.951393	ENSG00000108883	EFTUD2	elongation factor Tu GTP binding domain containing 2 [Source:HGNC Symbol;Acc:HGNC:30858]	9343
ENST00000370169.4	229.678	0.956188	0.380081	2.51575	0.0118779	0.225325	ENSG00000166169	POLL	DNA polymerase lambda [Source:HGNC Symbol;Acc:HGNC:9184]	27343
ENST00000372546.7	300.907	0.487305	0.283066	1.72152	0.0851563	0.468128	ENSG00000167130	DOLPP1	dolichyldiphosphatase 1 [Source:HGNC Symbol;Acc:HGNC:29565]	57171
ENST00000467072.4	355.727	0.23307	0.290882	0.801254	0.422984	0.80035	ENSG00000114126	TFDP2	transcription factor Dp-2 [Source:HGNC Symbol;Acc:HGNC:11751]	7029
ENST00000381031.6	402.618	-0.139801	0.277918	-0.503032	0.614942	0.889293	ENSG00000075234	TTC38	tetratricopeptide repeat domain 38 [Source:HGNC Symbol;Acc:HGNC:26082]	55020
ENST00000343813.8	831.629	-0.0487092	0.227208	-0.214381	0.83025	0.95419	ENSG00000116237	ICMT	isoprenylcysteine carboxyl methyltransferase [Source:HGNC Symbol;Acc:HGNC:5350]	23463
ENST00000568584.4	686.485	0.249962	0.193623	1.29098	0.196712	0.636151	ENSG00000261456	TUBB8	tubulin beta 8 class VIII [Source:HGNC Symbol;Acc:HGNC:20773]	347688
ENST00000407270.6	242	0.524303	0.331977	1.57934	0.114259	0.52349	ENSG00000057935	MTA3	metastasis associated 1 family member 3 [Source:HGNC Symbol;Acc:HGNC:23784]	57504
ENST00000575087.4	41944	0.0780242	0.122129	0.638869	0.522908	0.848693	ENSG00000184009	ACTG1	actin gamma 1 [Source:HGNC Symbol;Acc:HGNC:144]	71
ENST00000322030.11	5894.23	-0.154899	0.13861	-1.11752	0.263773	0.692865	ENSG00000119335	SET	SET nuclear proto-oncogene [Source:HGNC Symbol;Acc:HGNC:10760]	6418
ENST00000355661.6	150.998	0.738515	0.420628	1.75574	0.0791321	0.460547	ENSG00000166689	PLEKHA7	pleckstrin homology domain containing A7 [Source:HGNC Symbol;Acc:HGNC:27049]	144100
ENST00000254301.12	166.24	0.873786	0.326267	2.67813	0.0074034	0.187572	ENSG00000131981	LGALS3	galectin 3 [Source:HGNC Symbol;Acc:HGNC:6563]	3958
ENST00000230771.6	355.2	0.119657	0.299538	0.399472	0.689546	0.913299	ENSG00000112855	HARS2	histidyl-tRNA synthetase 2, mitochondrial [Source:HGNC Symbol;Acc:HGNC:4817]	23438
ENST00000423525.5	5011.01	0.10429	0.102778	1.01471	0.310245	0.729322	ENSG00000163931	TKT	transketolase [Source:HGNC Symbol;Acc:HGNC:11834]	7086
ENST00000008527.8	207.728	0.438177	0.32078	1.36598	0.171946	0.612646	ENSG00000008405	CRY1	cryptochrome circadian clock 1 [Source:HGNC Symbol;Acc:HGNC:2384]	1407
ENST00000398153.5	568.075	-0.457209	0.310625	-1.4719	0.141048	0.565911	ENSG00000111906	HDDC2	HD domain containing 2 [Source:HGNC Symbol;Acc:HGNC:21078]	51020
ENST00000268756.6	312.25	-0.522615	0.330617	-1.58073	0.113941	0.522468	ENSG00000109118	PHF12	PHD finger protein 12 [Source:HGNC Symbol;Acc:HGNC:20816]	57649
ENST00000215567.8	1772.74	0.0390283	0.146164	0.267017	0.789456	0.943291	ENSG00000099797	TECR	trans-2,3-enoyl-CoA reductase [Source:HGNC Symbol;Acc:HGNC:4551]	9524
ENST00000367895.8	260.834	-0.210266	0.291278	-0.721873	0.470373	0.823316	ENSG00000112319	EYA4	EYA transcriptional coactivator and phosphatase 4 [Source:HGNC Symbol;Acc:HGNC:3522]	2070
ENST00000376065.7	640.004	0.0789672	0.329125	0.23993	0.810384	0.950436	ENSG00000134900	TPP2	tripeptidyl peptidase 2 [Source:HGNC Symbol;Acc:HGNC:12016]	7174
ENST00000393063.4	946.627	0.0199457	0.207101	0.0963093	0.923275	0.976097	ENSG00000100697	DICER1	dicer 1, ribonuclease III [Source:HGNC Symbol;Acc:HGNC:17098]	23405
ENST00000301873.8	178.745	0.777007	0.441127	1.76141	0.0781683	0.460343	ENSG00000168056	LTBP3	latent transforming growth factor beta binding protein 3 [Source:HGNC Symbol;Acc:HGNC:6716]	4054
ENST00000290765.7	82.6222	1.40913	0.621944	2.26569	0.0234701	0.292531	ENSG00000133433	GSTT2B	glutathione S-transferase theta 2B (gene/pseudogene) [Source:HGNC Symbol;Acc:HGNC:33437]	653689
ENST00000613854.1	3550.72	0.0605773	0.150647	0.402113	0.687601	0.912719	ENSG00000275714	HIST1H3A	histone cluster 1 H3 family member a [Source:HGNC Symbol;Acc:HGNC:4766]	8350
ENST00000265523.7	447.238	-0.0714921	0.212976	-0.335682	0.737111	0.92627	ENSG00000106605	BLVRA	biliverdin reductase A [Source:HGNC Symbol;Acc:HGNC:1062]	644
ENST00000381280.4	271.346	0.255327	0.315242	0.80994	0.417975	0.798902	ENSG00000198732	SMOC1	SPARC related modular calcium binding 1 [Source:HGNC Symbol;Acc:HGNC:20318]	64093
ENST00000005386.6	341.193	0.139537	0.358638	0.389074	0.697221	0.915244	ENSG00000005175	RPAP3	RNA polymerase II associated protein 3 [Source:HGNC Symbol;Acc:HGNC:26151]	79657
ENST00000600659.2	2573.99	0.124856	0.140967	0.88571	0.375774	0.775738	ENSG00000233927	RPS28	ribosomal protein S28 [Source:HGNC Symbol;Acc:HGNC:10418]	6234
ENST00000367696.5	472.584	-0.416469	0.366854	-1.13525	0.256273	0.687522	ENSG00000135870	RC3H1	ring finger and CCCH-type domains 1 [Source:HGNC Symbol;Acc:HGNC:29434]	149041
ENST00000276585.7	305.448	0.0046983	0.299842	0.0156693	0.987498	0.993312	ENSG00000147586	MRPS28	mitochondrial ribosomal protein S28 [Source:HGNC Symbol;Acc:HGNC:14513]	28957
ENST00000513999.4	375.452	0.240384	0.330803	0.726668	0.467429	0.822368	ENSG00000130844	ZNF331	zinc finger protein 331 [Source:HGNC Symbol;Acc:HGNC:15489]	55422
ENST00000367204.4	96.8163	-0.340562	0.438664	-0.776362	0.437535	0.80905	ENSG00000143842	SOX13	SRY-box 13 [Source:HGNC Symbol;Acc:HGNC:11192]	9580
ENST00000371244.7	262.307	-0.351564	0.306671	-1.14639	0.251635	0.681861	ENSG00000162409	PRKAA2	protein kinase AMP-activated catalytic subunit alpha 2 [Source:HGNC Symbol;Acc:HGNC:9377]	5563
ENST00000462901.4	357.752	0.0868596	0.273995	0.317011	0.751235	0.932091	ENSG00000163320	CGGBP1	CGG triplet repeat binding protein 1 [Source:HGNC Symbol;Acc:HGNC:1888]	8545
ENST00000393760.4	392.112	-0.550762	0.347469	-1.58507	0.112951	0.52142	ENSG00000171307	ZDHHC16	zinc finger DHHC-type containing 16 [Source:HGNC Symbol;Acc:HGNC:20714]	84287
ENST00000228799.5	202.683	-0.118731	0.34453	-0.344616	0.730383	0.925795	ENSG00000111203	ITFG2	integrin alpha FG-GAP repeat containing 2 [Source:HGNC Symbol;Acc:HGNC:30879]	55846
ENST00000259235.6	380.455	-0.0869512	0.254021	-0.342299	0.732126	0.925858	ENSG00000136715	SAP130	Sin3A associated protein 130 [Source:HGNC Symbol;Acc:HGNC:29813]	79595
ENST00000372969.6	1760.6	-0.059554	0.221263	-0.269154	0.787811	0.943291	ENSG00000168653	NDUFS5	NADH:ubiquinone oxidoreductase subunit S5 [Source:HGNC Symbol;Acc:HGNC:7712]	4725
ENST00000325324.9	526.885	-0.425632	0.220556	-1.92981	0.05363	0.410908	ENSG00000086200	IPO11	importin 11 [Source:HGNC Symbol;Acc:HGNC:20628]	51194
ENST00000398319.5	855.924	0.0466382	0.226744	0.205687	0.837035	0.95419	ENSG00000099991	CABIN1	calcineurin binding protein 1 [Source:HGNC Symbol;Acc:HGNC:24187]	23523
ENST00000298292.11	222.4	0.379455	0.344049	1.10291	0.270066	0.696348	ENSG00000165506	DNAAF2	dynein axonemal assembly factor 2 [Source:HGNC Symbol;Acc:HGNC:20188]	55172
ENST00000263774.7	1168.81	-0.302016	0.20421	-1.47895	0.139155	0.564451	ENSG00000213619	NDUFS3	NADH:ubiquinone oxidoreductase core subunit S3 [Source:HGNC Symbol;Acc:HGNC:7710]	4722
ENST00000269221.6	238.987	-0.0844129	0.305324	-0.276469	0.782188	0.941382	ENSG00000141452	C18orf8	chromosome 18 open reading frame 8 [Source:HGNC Symbol;Acc:HGNC:24326]	29919
ENST00000258648.5	183.632	-1.47332	0.41292	-3.56804	0.000359658	0.0538849	ENSG00000136146	MED4	mediator complex subunit 4 [Source:HGNC Symbol;Acc:HGNC:17903]	29079
ENST00000246194.6	929.476	-0.116223	0.224375	-0.517985	0.604469	0.886661	ENSG00000125970	RALY	RALY heterogeneous nuclear ribonucleoprotein [Source:HGNC Symbol;Acc:HGNC:15921]	22913
ENST00000399464.5	602.554	0.30064	0.239007	1.25787	0.208438	0.649633	ENSG00000215041	NEURL4	neuralized E3 ubiquitin protein ligase 4 [Source:HGNC Symbol;Acc:HGNC:34410]	84461
ENST00000436109.5	324.707	0.228046	0.238269	0.957097	0.338518	0.752781	ENSG00000137221	TJAP1	tight junction associated protein 1 [Source:HGNC Symbol;Acc:HGNC:17949]	93643
ENST00000318121.6	1134.5	-0.0664684	0.180063	-0.36914	0.712024	0.921238	ENSG00000092853	CLSPN	claspin [Source:HGNC Symbol;Acc:HGNC:19715]	63967
ENST00000370853.6	96.7117	0.490122	0.508708	0.963466	0.335314	0.751747	ENSG00000076770	MBNL3	muscleblind like splicing regulator 3 [Source:HGNC Symbol;Acc:HGNC:20564]	55796
ENST00000366816.4	5383.95	-0.00306376	0.0999829	-0.0306428	0.975554	0.990437	ENSG00000163041	H3F3A	H3 histone family member 3A [Source:HGNC Symbol;Acc:HGNC:4764]	3020
ENST00000395699.3	184.742	0.108177	0.289994	0.373031	0.709126	0.920648	ENSG00000146676	PURB	purine rich element binding protein B [Source:HGNC Symbol;Acc:HGNC:9702]	5814
ENST00000381570.6	386.059	0.133921	0.329882	0.405966	0.684767	0.911615	ENSG00000127870	RNF6	ring finger protein 6 [Source:HGNC Symbol;Acc:HGNC:10069]	6049
ENST00000367602.6	431.562	-0.171243	0.22552	-0.759323	0.44766	0.813866	ENSG00000116260	QSOX1	quiescin sulfhydryl oxidase 1 [Source:HGNC Symbol;Acc:HGNC:9756]	5768
ENST00000310775.10	1937.39	-0.0997007	0.138031	-0.722305	0.470107	0.823316	ENSG00000140525	FANCI	Fanconi anemia complementation group I [Source:HGNC Symbol;Acc:HGNC:25568]	55215
ENST00000330205.9	75.8255	0.191875	0.557136	0.344396	0.730548	0.925795	ENSG00000160284	SPATC1L	spermatogenesis and centriole associated 1 like [Source:HGNC Symbol;Acc:HGNC:1298]	84221
ENST00000314358.8	1804.19	-0.0185005	0.163325	-0.113274	0.909813	0.971901	ENSG00000120733	KDM3B	lysine demethylase 3B [Source:HGNC Symbol;Acc:HGNC:1337]	51780
ENST00000392335.5	1535.2	0.030463	0.14689	0.207386	0.835708	0.95419	ENSG00000105676	ARMC6	armadillo repeat containing 6 [Source:HGNC Symbol;Acc:HGNC:25049]	93436
ENST00000259818.7	4249.14	0.140506	0.087083	1.61347	0.106642	0.510398	ENSG00000137285	TUBB2B	tubulin beta 2B class IIb [Source:HGNC Symbol;Acc:HGNC:30829]	347733
ENST00000306006.9	191.691	1.03539	0.489045	2.11716	0.0342463	0.341137	ENSG00000196793	ZNF239	zinc finger protein 239 [Source:HGNC Symbol;Acc:HGNC:13031]	8187
ENST00000257700.5	397.579	-0.203967	0.215556	-0.946238	0.344027	0.754279	ENSG00000135249	RINT1	RAD50 interactor 1 [Source:HGNC Symbol;Acc:HGNC:21876]	60561
ENST00000378526.7	1018.7	-0.0347463	0.211213	-0.164508	0.869331	0.961208	ENSG00000005156	LIG3	DNA ligase 3 [Source:HGNC Symbol;Acc:HGNC:6600]	3980
ENST00000341893.6	191.122	-0.18282	0.327061	-0.558979	0.576176	0.875765	ENSG00000182504	CEP97	centrosomal protein 97 [Source:HGNC Symbol;Acc:HGNC:26244]	79598
ENST00000445922.2	361.633	-0.358603	0.350113	-1.02425	0.305717	0.724413	ENSG00000166170	BAG5	BCL2 associated athanogene 5 [Source:HGNC Symbol;Acc:HGNC:941]	9529
ENST00000428559.5	187.215	-0.109015	0.368255	-0.296032	0.767205	0.938109	ENSG00000023697	DERA	deoxyribose-phosphate aldolase [Source:HGNC Symbol;Acc:HGNC:24269]	51071
ENST00000280614.3	286.804	0.674095	0.243381	2.76971	0.0056106	0.162206	ENSG00000151014	NOCT	nocturnin [Source:HGNC Symbol;Acc:HGNC:14254]	25819
ENST00000231524.12	213.73	0.327676	0.423263	0.774167	0.438832	0.80905	ENSG00000113595	TRIM23	tripartite motif containing 23 [Source:HGNC Symbol;Acc:HGNC:660]	373
ENST00000398409.1	686.799	-0.390597	0.185693	-2.10346	0.0354257	0.343927	ENSG00000101439	CST3	cystatin C [Source:HGNC Symbol;Acc:HGNC:2475]	1471
ENST00000375429.6	701.602	0.00863216	0.226125	0.0381742	0.969549	0.988108	ENSG00000204356	NELFE	negative elongation factor complex member E [Source:HGNC Symbol;Acc:HGNC:13974]	7936
ENST00000458035.1	160.645	-0.115721	0.425371	-0.272047	0.785586	0.942483	ENSG00000213799	ZNF845	zinc finger protein 845 [Source:HGNC Symbol;Acc:HGNC:25112]	91664
ENST00000225728.6	142.319	-0.032999	0.399615	-0.0825772	0.934188	0.976725	ENSG00000108590	MED31	mediator complex subunit 31 [Source:HGNC Symbol;Acc:HGNC:24260]	51003
ENST00000372902.3	121.67	-0.342683	0.526318	-0.651095	0.514985	0.845533	ENSG00000126953	TIMM8A	translocase of inner mitochondrial membrane 8A [Source:HGNC Symbol;Acc:HGNC:11817]	1678
ENST00000295688.6	10234.9	-0.0579795	0.0971616	-0.596732	0.550686	0.863909	ENSG00000163468	CCT3	chaperonin containing TCP1 subunit 3 [Source:HGNC Symbol;Acc:HGNC:1616]	7203
ENST00000434316.5	294.256	0.260209	0.440032	0.591341	0.554292	0.866671	ENSG00000150403	TMCO3	transmembrane and coiled-coil domains 3 [Source:HGNC Symbol;Acc:HGNC:20329]	55002
ENST00000265350.7	149.375	0.104073	0.364321	0.285664	0.775136	0.940493	ENSG00000124641	MED20	mediator complex subunit 20 [Source:HGNC Symbol;Acc:HGNC:16840]	9477
ENST00000361243.5	979.256	-0.416631	0.230081	-1.8108	0.0701718	0.445499	ENSG00000170776	AKAP13	A-kinase anchoring protein 13 [Source:HGNC Symbol;Acc:HGNC:371]	11214
ENST00000262741.8	225.893	0.987568	0.363402	2.71757	0.00657636	0.177142	ENSG00000117461	PIK3R3	phosphoinositide-3-kinase regulatory subunit 3 [Source:HGNC Symbol;Acc:HGNC:8981]	8503
ENST00000375976.7	2501.09	0.458337	0.146834	3.12147	0.0017995	0.10134	ENSG00000204463	BAG6	BCL2 associated athanogene 6 [Source:HGNC Symbol;Acc:HGNC:13919]	7917
ENST00000346991.8	456.25	-0.0295045	0.248622	-0.118672	0.905535	0.97172	ENSG00000137812	KNL1	kinetochore scaffold 1 [Source:HGNC Symbol;Acc:HGNC:24054]	57082
ENST00000361099.6	481.934	0.327519	0.225584	1.45187	0.146537	0.57483	ENSG00000115415	STAT1	signal transducer and activator of transcription 1 [Source:HGNC Symbol;Acc:HGNC:11362]	6772
ENST00000301067.10	962.833	0.16194	0.201017	0.805607	0.420469	0.799664	ENSG00000167548	KMT2D	lysine methyltransferase 2D [Source:HGNC Symbol;Acc:HGNC:7133]	8085
ENST00000309428.8	593.571	0.775229	0.247953	3.12652	0.0017689	0.10134	ENSG00000141699	RETREG3	reticulophagy regulator family member 3 [Source:HGNC Symbol;Acc:HGNC:27258]	162427
ENST00000377213.1	173.498	0.641049	0.424188	1.51124	0.130728	0.555126	ENSG00000162441	LZIC	leucine zipper and CTNNBIP1 domain containing [Source:HGNC Symbol;Acc:HGNC:17497]	84328
ENST00000359866.7	201.809	0.185019	0.384412	0.481304	0.630301	0.894635	ENSG00000130311	DDA1	DET1 and DDB1 associated 1 [Source:HGNC Symbol;Acc:HGNC:28360]	79016
ENST00000398344.7	909.721	0.503708	0.214802	2.34498	0.0190279	0.265187	ENSG00000099977	DDT	D-dopachrome tautomerase [Source:HGNC Symbol;Acc:HGNC:2732]	1652
ENST00000361605.3	279.994	-0.236362	0.47015	-0.502738	0.615148	0.889293	ENSG00000198912	C1orf174	chromosome 1 open reading frame 174 [Source:HGNC Symbol;Acc:HGNC:27915]	339448
ENST00000435765.4	1229.13	0.134008	0.152567	0.878354	0.379751	0.778192	ENSG00000161057	PSMC2	proteasome 26S subunit, ATPase 2 [Source:HGNC Symbol;Acc:HGNC:9548]	5701
ENST00000567439.4	402.303	-0.295062	0.282199	-1.04558	0.295755	0.716215	ENSG00000172775	FAM192A	family with sequence similarity 192 member A [Source:HGNC Symbol;Acc:HGNC:29856]	80011
ENST00000586746.4	1290.89	0.110154	0.182636	0.603138	0.546417	0.862685	ENSG00000099817	POLR2E	RNA polymerase II subunit E [Source:HGNC Symbol;Acc:HGNC:9192]	5434
ENST00000391976.5	6218.47	0.0810088	0.100997	0.802091	0.422501	0.800214	ENSG00000115677	HDLBP	high density lipoprotein binding protein [Source:HGNC Symbol;Acc:HGNC:4857]	3069
ENST00000342854.8	82.4413	-0.394792	0.422509	-0.9344	0.350098	0.757196	ENSG00000081059	TCF7	transcription factor 7 (T-cell specific, HMG-box) [Source:HGNC Symbol;Acc:HGNC:11639]	6932
ENST00000441322.4	419.709	0.216499	0.255912	0.845992	0.397557	0.78618	ENSG00000237289	CKMT1B	creatine kinase, mitochondrial 1B [Source:HGNC Symbol;Acc:HGNC:1995]	1159
ENST00000616600.3	1861.9	-0.0851183	0.157484	-0.540489	0.58886	0.880837	ENSG00000167674	AC011498.1	Hepatoma-derived growth factor-related protein 2 [Source:UniProtKB/Swiss-Prot;Acc:Q7Z4V5]	84717
ENST00000261023.6	626.212	0.645213	0.291277	2.21512	0.0267522	0.305513	ENSG00000138448	ITGAV	integrin subunit alpha V [Source:HGNC Symbol;Acc:HGNC:6150]	3685
ENST00000222644.8	429.827	-0.736186	0.372658	-1.9755	0.0482111	0.392941	ENSG00000105926	MPP6	membrane palmitoylated protein 6 [Source:HGNC Symbol;Acc:HGNC:18167]	51678
ENST00000272065.8	459.379	0.126515	0.318875	0.396756	0.691548	0.914013	ENSG00000143727	ACP1	acid phosphatase 1, soluble [Source:HGNC Symbol;Acc:HGNC:122]	52
ENST00000399451.5	277.027	-0.33498	0.316915	-1.057	0.29051	0.711644	ENSG00000206560	ANKRD28	ankyrin repeat domain 28 [Source:HGNC Symbol;Acc:HGNC:29024]	23243
ENST00000376228.8	1236.82	-0.0683952	0.228236	-0.299669	0.76443	0.937436	ENSG00000204525	HLA-C	major histocompatibility complex, class I, C [Source:HGNC Symbol;Acc:HGNC:4933]	3107
ENST00000355999.4	233.387	-0.499493	0.34552	-1.44563	0.148282	0.577224	ENSG00000198648	STK39	serine/threonine kinase 39 [Source:HGNC Symbol;Acc:HGNC:17717]	27347
ENST00000302271.9	4375.94	-0.0250778	0.119072	-0.21061	0.833192	0.95419	ENSG00000125944	HNRNPR	heterogeneous nuclear ribonucleoprotein R [Source:HGNC Symbol;Acc:HGNC:5047]	10236
ENST00000245441.8	953.096	-0.0434461	0.29837	-0.145611	0.884228	0.965349	ENSG00000100503	NIN	ninein [Source:HGNC Symbol;Acc:HGNC:14906]	51199
ENST00000361069.7	150.221	0.375092	0.338944	1.10665	0.268445	0.695716	ENSG00000050555	LAMC3	laminin subunit gamma 3 [Source:HGNC Symbol;Acc:HGNC:6494]	10319
ENST00000373833.9	2350.96	0.116482	0.122205	0.953174	0.340502	0.752781	ENSG00000180198	RCC1	regulator of chromosome condensation 1 [Source:HGNC Symbol;Acc:HGNC:1913]	1104
ENST00000261783.3	331.699	0.561348	0.265093	2.11755	0.0342132	0.341137	ENSG00000081181	ARG2	arginase 2 [Source:HGNC Symbol;Acc:HGNC:664]	384
ENST00000438666.5	681.152	-0.0233996	0.261692	-0.0894164	0.928751	0.976725	ENSG00000133104	SPG20	spastic paraplegia 20 (Troyer syndrome) [Source:HGNC Symbol;Acc:HGNC:18514]	23111
ENST00000485511.4	904.657	0.0395654	0.188201	0.210229	0.833489	0.95419	ENSG00000112640	PPP2R5D	protein phosphatase 2 regulatory subunit B'delta [Source:HGNC Symbol;Acc:HGNC:9312]	5528
ENST00000282397.7	147.563	-0.438132	0.415306	-1.05496	0.291444	0.711644	ENSG00000102755	FLT1	fms related tyrosine kinase 1 [Source:HGNC Symbol;Acc:HGNC:3763]	2321
ENST00000378536.4	948.665	-0.215021	0.287189	-0.748708	0.454033	0.816172	ENSG00000157933	SKI	SKI proto-oncogene [Source:HGNC Symbol;Acc:HGNC:10896]	6497
ENST00000360632.6	219.639	0.103995	0.346435	0.300188	0.764034	0.937362	ENSG00000018408	WWTR1	WW domain containing transcription regulator 1 [Source:HGNC Symbol;Acc:HGNC:24042]	25937
ENST00000356406.8	137.164	-0.685483	0.402534	-1.70292	0.0885834	0.477034	ENSG00000087008	ACOX3	acyl-CoA oxidase 3, pristanoyl [Source:HGNC Symbol;Acc:HGNC:121]	8310
ENST00000271526.7	1120.25	0.304657	0.209304	1.45557	0.145511	0.572338	ENSG00000143294	PRCC	papillary renal cell carcinoma (translocation-associated) [Source:HGNC Symbol;Acc:HGNC:9343]	5546
ENST00000370214.7	708.212	-0.129227	0.21642	-0.597111	0.550433	0.863688	ENSG00000117528	ABCD3	ATP binding cassette subfamily D member 3 [Source:HGNC Symbol;Acc:HGNC:67]	5825
ENST00000304218.4	21224.1	-0.0539932	0.122933	-0.439208	0.660511	0.905747	ENSG00000168298	HIST1H1E	histone cluster 1 H1 family member e [Source:HGNC Symbol;Acc:HGNC:4718]	3008
ENST00000216410.6	199.555	0.12842	0.365219	0.351625	0.72512	0.924766	ENSG00000100522	GNPNAT1	glucosamine-phosphate N-acetyltransferase 1 [Source:HGNC Symbol;Acc:HGNC:19980]	64841
ENST00000602269.1	305.509	-0.0317814	0.360836	-0.0880771	0.929815	0.976725	ENSG00000167378	IRGQ	immunity related GTPase Q [Source:HGNC Symbol;Acc:HGNC:24868]	126298
ENST00000318410.10	427.407	0.64434	0.35437	1.81827	0.069023	0.444134	ENSG00000164961	WASHC5	WASH complex subunit 5 [Source:HGNC Symbol;Acc:HGNC:28984]	9897
ENST00000299927.4	752.179	0.0963196	0.236713	0.406904	0.684079	0.9116	ENSG00000166716	ZNF592	zinc finger protein 592 [Source:HGNC Symbol;Acc:HGNC:28986]	9640
ENST00000381765.6	145.578	0.683391	0.380114	1.79786	0.0721993	0.448054	ENSG00000115756	HPCAL1	hippocalcin like 1 [Source:HGNC Symbol;Acc:HGNC:5145]	3241
ENST00000393611.5	152.099	-0.87298	0.389161	-2.24324	0.0248816	0.298356	ENSG00000169228	RAB24	RAB24, member RAS oncogene family [Source:HGNC Symbol;Acc:HGNC:9765]	53917
ENST00000360214.6	219.477	0.094048	0.289315	0.325072	0.745127	0.929602	ENSG00000157557	ETS2	ETS proto-oncogene 2, transcription factor [Source:HGNC Symbol;Acc:HGNC:3489]	2114
ENST00000258449.2	348.671	-0.397485	0.304163	-1.30682	0.191275	0.631827	ENSG00000135966	TGFBRAP1	transforming growth factor beta receptor associated protein 1 [Source:HGNC Symbol;Acc:HGNC:16836]	9392
ENST00000377044.7	364.657	0.616637	0.420869	1.46515	0.142879	0.567694	ENSG00000135048	TMEM2	transmembrane protein 2 [Source:HGNC Symbol;Acc:HGNC:11869]	23670
ENST00000368097.7	2432.57	-0.0444119	0.160184	-0.277255	0.781584	0.941022	ENSG00000158710	TAGLN2	transgelin 2 [Source:HGNC Symbol;Acc:HGNC:11554]	8407
ENST00000391857.7	17291.7	-0.0903474	0.134823	-0.670118	0.502783	0.839893	ENSG00000142541	RPL13A	ribosomal protein L13a [Source:HGNC Symbol;Acc:HGNC:10304]	23521
ENST00000303391.9	360.574	-0.184437	0.290673	-0.634518	0.525743	0.850152	ENSG00000169057	MECP2	methyl-CpG binding protein 2 [Source:HGNC Symbol;Acc:HGNC:6990]	4204
ENST00000267622.7	240.902	0.157023	0.480208	0.32699	0.743676	0.928993	ENSG00000100815	TRIP11	thyroid hormone receptor interactor 11 [Source:HGNC Symbol;Acc:HGNC:12305]	9321
ENST00000324432.8	90.07	-0.153193	0.604429	-0.25345	0.79992	0.94764	ENSG00000091073	DTX2	deltex E3 ubiquitin ligase 2 [Source:HGNC Symbol;Acc:HGNC:15973]	113878
ENST00000278849.4	1334.87	-0.40398	0.191588	-2.10859	0.0349798	0.342696	ENSG00000149503	INCENP	inner centromere protein [Source:HGNC Symbol;Acc:HGNC:6058]	3619
ENST00000355315.6	226.73	0.265446	0.339229	0.782497	0.433922	0.806771	ENSG00000170791	CHCHD7	coiled-coil-helix-coiled-coil-helix domain containing 7 [Source:HGNC Symbol;Acc:HGNC:28314]	79145
ENST00000394511.3	379.12	-0.337446	0.241291	-1.3985	0.161962	0.598825	ENSG00000174607	UGT8	UDP glycosyltransferase 8 [Source:HGNC Symbol;Acc:HGNC:12555]	7368
ENST00000249396.10	387.678	0.132979	0.337884	0.393565	0.693902	0.914451	ENSG00000068903	SIRT2	sirtuin 2 [Source:HGNC Symbol;Acc:HGNC:10886]	22933
ENST00000258301.5	201.002	0.0755144	0.357486	0.211237	0.832702	0.95419	ENSG00000135823	STX6	syntaxin 6 [Source:HGNC Symbol;Acc:HGNC:11441]	10228
ENST00000372097.8	1839.28	-0.227359	0.164774	-1.37982	0.167642	0.606434	ENSG00000148308	GTF3C5	general transcription factor IIIC subunit 5 [Source:HGNC Symbol;Acc:HGNC:4668]	9328
ENST00000349215.6	222.678	-0.677518	0.392212	-1.72743	0.0840913	0.467376	ENSG00000110756	HPS5	HPS5, biogenesis of lysosomal organelles complex 2 subunit 2 [Source:HGNC Symbol;Acc:HGNC:17022]	11234
ENST00000399336.7	4219.78	0.135447	0.100015	1.35426	0.175653	0.615652	ENSG00000103226	NOMO3	NODAL modulator 3 [Source:HGNC Symbol;Acc:HGNC:25242]	408050
ENST00000536829.1	139.96	-0.0718527	0.392878	-0.182888	0.854886	0.956894	ENSG00000213853	EMP2	epithelial membrane protein 2 [Source:HGNC Symbol;Acc:HGNC:3334]	2013
ENST00000592141.4	1386.3	0.0692054	0.169042	0.409397	0.682249	0.911299	ENSG00000126267	COX6B1	cytochrome c oxidase subunit 6B1 [Source:HGNC Symbol;Acc:HGNC:2280]	1340
ENST00000361752.6	1198.45	-0.0159503	0.138505	-0.115161	0.908318	0.97172	ENSG00000112531	QKI	QKI, KH domain containing RNA binding [Source:HGNC Symbol;Acc:HGNC:21100]	9444
ENST00000518156.2	63.0812	0.605582	0.693035	0.873811	0.382221	0.778562	ENSG00000006377	DLX6	distal-less homeobox 6 [Source:HGNC Symbol;Acc:HGNC:2919]	1750
ENST00000311189.7	331.103	-0.364037	0.412368	-0.882797	0.377346	0.77775	ENSG00000174775	HRAS	HRas proto-oncogene, GTPase [Source:HGNC Symbol;Acc:HGNC:5173]	3265
ENST00000418342.4	526.301	-0.583787	0.283992	-2.05565	0.0398164	0.365073	ENSG00000169641	LUZP1	leucine zipper protein 1 [Source:HGNC Symbol;Acc:HGNC:14985]	7798
ENST00000546361.5	1119.97	0.00901227	0.232487	0.0387646	0.969078	0.988076	ENSG00000085872	CHERP	calcium homeostasis endoplasmic reticulum protein [Source:HGNC Symbol;Acc:HGNC:16930]	10523
ENST00000404530.4	126.853	-0.825407	0.58845	-1.40268	0.160713	0.597671	ENSG00000162959	MEMO1	mediator of cell motility 1 [Source:HGNC Symbol;Acc:HGNC:14014]	51072
ENST00000306938.7	509.127	-0.116308	0.249918	-0.465385	0.641656	0.900815	ENSG00000172262	ZNF131	zinc finger protein 131 [Source:HGNC Symbol;Acc:HGNC:12915]	7690
ENST00000248958.4	283.387	0.348914	0.299896	1.16345	0.244647	0.675976	ENSG00000128228	SDF2L1	stromal cell derived factor 2 like 1 [Source:HGNC Symbol;Acc:HGNC:10676]	23753
ENST00000372358.8	1238.6	-0.268869	0.148957	-1.80502	0.0710723	0.446883	ENSG00000130713	EXOSC2	exosome component 2 [Source:HGNC Symbol;Acc:HGNC:17097]	23404
ENST00000393818.2	743.013	-0.158341	0.266193	-0.594836	0.551953	0.86423	ENSG00000068120	COASY	Coenzyme A synthase [Source:HGNC Symbol;Acc:HGNC:29932]	80347
ENST00000253814.5	564.255	0.306756	0.287008	1.06881	0.285158	0.70891	ENSG00000131507	NDFIP1	Nedd4 family interacting protein 1 [Source:HGNC Symbol;Acc:HGNC:17592]	80762
ENST00000512576.2	3757.61	-0.0178321	0.116905	-0.152534	0.878766	0.962826	ENSG00000128050	PAICS	phosphoribosylaminoimidazole carboxylase and phosphoribosylaminoimidazolesuccinocarboxamide synthase [Source:HGNC Symbol;Acc:HGNC:8587]	10606
ENST00000223023.4	260.444	0.441181	0.425968	1.03571	0.300336	0.719895	ENSG00000106299	WASL	Wiskott-Aldrich syndrome like [Source:HGNC Symbol;Acc:HGNC:12735]	8976
ENST00000247225.6	151.456	0.168741	0.404245	0.417423	0.676369	0.910474	ENSG00000126821	SGPP1	sphingosine-1-phosphate phosphatase 1 [Source:HGNC Symbol;Acc:HGNC:17720]	81537
ENST00000355472.8	1078.8	0.0265294	0.22372	0.118583	0.905606	0.97172	ENSG00000198055	GRK6	G protein-coupled receptor kinase 6 [Source:HGNC Symbol;Acc:HGNC:4545]	2870
ENST00000263381.10	674.14	-0.612765	0.411507	-1.48907	0.136468	0.562511	ENSG00000011451	WIZ	widely interspaced zinc finger motifs [Source:HGNC Symbol;Acc:HGNC:30917]	58525
ENST00000489960.4	205.118	1.02621	0.355255	2.88867	0.00386879	0.144225	ENSG00000163870	TPRA1	transmembrane protein adipocyte associated 1 [Source:HGNC Symbol;Acc:HGNC:30413]	131601
ENST00000593829.4	940.648	0.244066	0.240916	1.01308	0.311024	0.729762	ENSG00000130520	LSM4	LSM4 homolog, U6 small nuclear RNA and mRNA degradation associated [Source:HGNC Symbol;Acc:HGNC:17259]	25804
ENST00000331079.9	271.846	-0.71736	0.343935	-2.08574	0.0370019	0.350363	ENSG00000185238	PRMT3	protein arginine methyltransferase 3 [Source:HGNC Symbol;Acc:HGNC:30163]	10196
ENST00000352066.6	1186.22	-0.285266	0.160471	-1.77768	0.0754572	0.45601	ENSG00000213024	NUP62	nucleoporin 62 [Source:HGNC Symbol;Acc:HGNC:8066]	23636
ENST00000426508.5	327.64	-0.646677	0.310135	-2.08515	0.0370557	0.350363	ENSG00000187535	IFT140	intraflagellar transport 140 [Source:HGNC Symbol;Acc:HGNC:29077]	9742
ENST00000398165.6	587.895	0.159495	0.207841	0.767388	0.442851	0.811823	ENSG00000160200	CBS	cystathionine-beta-synthase [Source:HGNC Symbol;Acc:HGNC:1550]	875
ENST00000025301.3	305.736	-0.0156015	0.274481	-0.0568399	0.954673	0.982773	ENSG00000023516	AKAP11	A-kinase anchoring protein 11 [Source:HGNC Symbol;Acc:HGNC:369]	11215
ENST00000372483.7	754.714	0.0498239	0.301821	0.165078	0.868883	0.961137	ENSG00000148335	NTMT1	N-terminal Xaa-Pro-Lys N-methyltransferase 1 [Source:HGNC Symbol;Acc:HGNC:23373]	28989
ENST00000340473.7	203.993	0.643352	0.373914	1.72059	0.0853256	0.468128	ENSG00000188342	GTF2F2	general transcription factor IIF subunit 2 [Source:HGNC Symbol;Acc:HGNC:4653]	2963
ENST00000360461.8	204.73	0.420932	0.361186	1.16541	0.243851	0.675149	ENSG00000196155	PLEKHG4	pleckstrin homology and RhoGEF domain containing G4 [Source:HGNC Symbol;Acc:HGNC:24501]	25894
ENST00000343505.8	152.59	-0.358413	0.373744	-0.958979	0.337569	0.752781	ENSG00000135540	NHSL1	NHS like 1 [Source:HGNC Symbol;Acc:HGNC:21021]	57224
ENST00000255613.6	168.566	-0.540321	0.508312	-1.06297	0.287795	0.710601	ENSG00000133247	KMT5C	lysine methyltransferase 5C [Source:HGNC Symbol;Acc:HGNC:28405]	84787
ENST00000238823.11	490.232	-0.556087	0.262145	-2.1213	0.0338969	0.340291	ENSG00000119812	FAM98A	family with sequence similarity 98 member A [Source:HGNC Symbol;Acc:HGNC:24520]	25940
ENST00000396859.4	27874.7	0.097214	0.0828312	1.17364	0.240539	0.675149	ENSG00000111640	GAPDH	glyceraldehyde-3-phosphate dehydrogenase [Source:HGNC Symbol;Acc:HGNC:4141]	2597
ENST00000355703.3	532.978	0.180365	0.195088	0.924532	0.35521	0.761052	ENSG00000197136	PCNX3	pecanex homolog 3 (Drosophila) [Source:HGNC Symbol;Acc:HGNC:18760]	399909
ENST00000331523.5	84651.1	-0.108216	0.0815192	-1.32748	0.184348	0.625411	ENSG00000156508	EEF1A1	eukaryotic translation elongation factor 1 alpha 1 [Source:HGNC Symbol;Acc:HGNC:3189]	1915
ENST00000373616.8	847.073	-0.575933	0.23528	-2.44787	0.0143705	0.239612	ENSG00000137409	MTCH1	mitochondrial carrier 1 [Source:HGNC Symbol;Acc:HGNC:17586]	23787
ENST00000374530.6	512.938	-0.126013	0.203472	-0.619313	0.53571	0.856752	ENSG00000157654	PALM2-AKAP2	PALM2-AKAP2 readthrough [Source:HGNC Symbol;Acc:HGNC:33529]	445815
ENST00000324103.9	278.834	0.447644	0.292513	1.53034	0.125933	0.547799	ENSG00000092098	RNF31	ring finger protein 31 [Source:HGNC Symbol;Acc:HGNC:16031]	55072
ENST00000361428.2	586.811	-0.120628	0.425193	-0.2837	0.77664	0.940493	ENSG00000171467	ZNF318	zinc finger protein 318 [Source:HGNC Symbol;Acc:HGNC:13578]	24149
ENST00000502492.4	910.671	-0.0932804	0.231707	-0.402579	0.687258	0.912719	ENSG00000159210	SNF8	SNF8, ESCRT-II complex subunit [Source:HGNC Symbol;Acc:HGNC:17028]	11267
ENST00000296417.5	3398.19	-0.0687898	0.150538	-0.456959	0.647701	0.90203	ENSG00000164032	H2AFZ	H2A histone family member Z [Source:HGNC Symbol;Acc:HGNC:4741]	3015
ENST00000355415.5	480.172	-0.252605	0.268916	-0.939343	0.347555	0.756081	ENSG00000161091	MFSD12	major facilitator superfamily domain containing 12 [Source:HGNC Symbol;Acc:HGNC:28299]	126321
ENST00000369611.4	426.929	0.0389207	0.467439	0.0832636	0.933642	0.976725	ENSG00000081026	MAGI3	membrane associated guanylate kinase, WW and PDZ domain containing 3 [Source:HGNC Symbol;Acc:HGNC:29647]	260425
ENST00000225726.8	1142.15	0.0506596	0.181988	0.278368	0.78073	0.940857	ENSG00000108588	CCDC47	coiled-coil domain containing 47 [Source:HGNC Symbol;Acc:HGNC:24856]	57003
ENST00000296292.6	289.756	-0.11437	0.264142	-0.432989	0.665023	0.906453	ENSG00000163933	RFT1	RFT1 homolog [Source:HGNC Symbol;Acc:HGNC:30220]	91869
ENST00000242209.7	270.196	-0.0941079	0.300302	-0.313377	0.753994	0.933217	ENSG00000122642	FKBP9	FK506 binding protein 9 [Source:HGNC Symbol;Acc:HGNC:3725]	11328
ENST00000395787.3	329.601	-0.679577	0.278414	-2.44089	0.0146512	0.241797	ENSG00000149089	APIP	APAF1 interacting protein [Source:HGNC Symbol;Acc:HGNC:17581]	51074
ENST00000375820.7	1271.53	0.385711	0.18146	2.1256	0.0335367	0.338435	ENSG00000187498	COL4A1	collagen type IV alpha 1 chain [Source:HGNC Symbol;Acc:HGNC:2202]	1282
ENST00000286523.8	289.624	0.241406	0.261155	0.924379	0.355289	0.761052	ENSG00000156030	ELMSAN1	ELM2 and Myb/SANT domain containing 1 [Source:HGNC Symbol;Acc:HGNC:19853]	91748
ENST00000373166.6	496.46	-0.368014	0.275108	-1.33771	0.180992	0.622285	ENSG00000054116	TRAPPC3	trafficking protein particle complex 3 [Source:HGNC Symbol;Acc:HGNC:19942]	27095
ENST00000400198.6	473.529	0.0946154	0.363192	0.260511	0.79447	0.945356	ENSG00000134884	ARGLU1	arginine and glutamate rich 1 [Source:HGNC Symbol;Acc:HGNC:25482]	55082
ENST00000401878.6	364.898	-0.47963	0.314339	-1.52583	0.127051	0.549795	ENSG00000184863	RBM33	RNA binding motif protein 33 [Source:HGNC Symbol;Acc:HGNC:27223]	155435
ENST00000502922.4	112.279	1.03758	0.427879	2.42493	0.0153114	0.246621	ENSG00000131188	PRR7	proline rich 7, synaptic [Source:HGNC Symbol;Acc:HGNC:28130]	80758
ENST00000405460.5	576.411	0.437416	0.242222	1.80585	0.0709417	0.446883	ENSG00000164199	ADGRV1	adhesion G protein-coupled receptor V1 [Source:HGNC Symbol;Acc:HGNC:17416]	84059
ENST00000375155.6	145.553	0.0332035	0.376069	0.0882911	0.929645	0.976725	ENSG00000040487	PQLC2	PQ loop repeat containing 2 [Source:HGNC Symbol;Acc:HGNC:26001]	54896
ENST00000356607.7	399.532	0.326546	0.231916	1.40804	0.15912	0.596073	ENSG00000142655	PEX14	peroxisomal biogenesis factor 14 [Source:HGNC Symbol;Acc:HGNC:8856]	5195
ENST00000222284.8	780.719	0.321916	0.256359	1.25573	0.209216	0.650594	ENSG00000105677	TMEM147	transmembrane protein 147 [Source:HGNC Symbol;Acc:HGNC:30414]	10430
ENST00000254286.7	384.453	0.510019	0.325429	1.56722	0.117063	0.529411	ENSG00000131966	ACTR10	actin-related protein 10 homolog [Source:HGNC Symbol;Acc:HGNC:17372]	55860
ENST00000332707.8	1499.18	-0.150239	0.299874	-0.501007	0.616366	0.889411	ENSG00000184575	XPOT	exportin for tRNA [Source:HGNC Symbol;Acc:HGNC:12826]	11260
ENST00000406961.4	471.237	0.434412	0.248017	1.75154	0.0798527	0.461974	ENSG00000084676	NCOA1	nuclear receptor coactivator 1 [Source:HGNC Symbol;Acc:HGNC:7668]	8648
ENST00000342415.5	212.401	-0.143761	0.474649	-0.302878	0.761983	0.936883	ENSG00000168566	SNRNP48	small nuclear ribonucleoprotein U11/U12 subunit 48 [Source:HGNC Symbol;Acc:HGNC:21368]	154007
ENST00000393263.6	3102.27	-0.318655	0.179012	-1.78008	0.0750631	0.45601	ENSG00000187109	NAP1L1	nucleosome assembly protein 1 like 1 [Source:HGNC Symbol;Acc:HGNC:7637]	4673
ENST00000371674.6	260.652	-0.786019	0.419589	-1.87331	0.0610262	0.429491	ENSG00000244687	UBE2V1	ubiquitin conjugating enzyme E2 V1 [Source:HGNC Symbol;Acc:HGNC:12494]	7335
ENST00000401950.5	447.856	0.067141	0.308006	0.217986	0.82744	0.953124	ENSG00000100330	MTMR3	myotubularin related protein 3 [Source:HGNC Symbol;Acc:HGNC:7451]	8897
ENST00000295709.6	220.004	1.21099	0.375524	3.22481	0.00126056	0.0846223	ENSG00000163482	STK36	serine/threonine kinase 36 [Source:HGNC Symbol;Acc:HGNC:17209]	27148
ENST00000337682.7	570.175	-0.015108	0.214307	-0.0704973	0.943798	0.979555	ENSG00000139146	FAM60A	family with sequence similarity 60 member A [Source:HGNC Symbol;Acc:HGNC:30702]	58516
ENST00000321617.6	193.997	-0.282998	0.328585	-0.861263	0.389093	0.780208	ENSG00000177303	CASKIN2	CASK interacting protein 2 [Source:HGNC Symbol;Acc:HGNC:18200]	57513
ENST00000265616.8	191.005	-0.943402	0.397679	-2.37227	0.0176791	0.259514	ENSG00000104691	UBXN8	UBX domain protein 8 [Source:HGNC Symbol;Acc:HGNC:30307]	7993
ENST00000358232.9	498.468	-0.499535	0.341264	-1.46378	0.143254	0.568012	ENSG00000134759	ELP2	elongator acetyltransferase complex subunit 2 [Source:HGNC Symbol;Acc:HGNC:18248]	55250
ENST00000587708.5	411.681	-0.589223	0.307764	-1.91453	0.0555521	0.415819	ENSG00000205155	PSENEN	presenilin enhancer gamma-secretase subunit [Source:HGNC Symbol;Acc:HGNC:30100]	55851
ENST00000390015.6	543.795	-0.249514	0.262995	-0.948738	0.342754	0.754279	ENSG00000171298	GAA	glucosidase alpha, acid [Source:HGNC Symbol;Acc:HGNC:4065]	2548
ENST00000375344.6	433.453	0.409933	0.230627	1.77748	0.0754897	0.45601	ENSG00000148110	MFSD14B	major facilitator superfamily domain containing 14B [Source:HGNC Symbol;Acc:HGNC:23376]	84641
ENST00000359864.5	474.923	0.418999	0.26747	1.56653	0.117224	0.529533	ENSG00000197905	TEAD4	TEA domain transcription factor 4 [Source:HGNC Symbol;Acc:HGNC:11717]	7004
ENST00000380172.7	369.912	-0.0962156	0.239812	-0.401213	0.688263	0.913083	ENSG00000099810	MTAP	methylthioadenosine phosphorylase [Source:HGNC Symbol;Acc:HGNC:7413]	4507
ENST00000319285.4	1257.84	0.524856	0.18992	2.76356	0.00571741	0.162206	ENSG00000179958	DCTPP1	dCTP pyrophosphatase 1 [Source:HGNC Symbol;Acc:HGNC:28777]	79077
ENST00000261813.7	213.743	-0.0308722	0.529712	-0.0582811	0.953525	0.982773	ENSG00000113068	PFDN1	prefoldin subunit 1 [Source:HGNC Symbol;Acc:HGNC:8866]	5201
ENST00000320356.5	478.135	0.627286	0.275187	2.27949	0.0226378	0.288865	ENSG00000106462	EZH2	enhancer of zeste 2 polycomb repressive complex 2 subunit [Source:HGNC Symbol;Acc:HGNC:3527]	2146
ENST00000274811.7	134.641	0.709076	0.655272	1.08211	0.279204	0.703016	ENSG00000146083	RNF44	ring finger protein 44 [Source:HGNC Symbol;Acc:HGNC:19180]	22838
ENST00000252087.2	124.41	1.0402	0.522898	1.9893	0.046668	0.387695	ENSG00000240764	PCDHGC5	protocadherin gamma subfamily C, 5 [Source:HGNC Symbol;Acc:HGNC:8718]	56097
ENST00000358867.9	267.651	-0.0793575	0.345733	-0.229534	0.818454	0.951025	ENSG00000171204	TMEM126B	transmembrane protein 126B [Source:HGNC Symbol;Acc:HGNC:30883]	55863
ENST00000412830.6	721.026	-0.0493925	0.181573	-0.272026	0.785602	0.942483	ENSG00000136045	PWP1	PWP1 homolog, endonuclein [Source:HGNC Symbol;Acc:HGNC:17015]	11137
ENST00000621332.3	502.143	-0.23498	0.310314	-0.757233	0.44891	0.814665	ENSG00000275023	MLLT6	MLLT6, PHD finger domain containing [Source:HGNC Symbol;Acc:HGNC:7138]	4302
ENST00000261479.7	855.645	-0.0560284	0.274211	-0.204326	0.838099	0.95419	ENSG00000100902	PSMA6	proteasome subunit alpha 6 [Source:HGNC Symbol;Acc:HGNC:9535]	5687
ENST00000559463.4	5087.67	0.0309559	0.138164	0.224051	0.822717	0.951833	ENSG00000108107	RPL28	ribosomal protein L28 [Source:HGNC Symbol;Acc:HGNC:10330]	6158
ENST00000361799.5	553.663	0.192301	0.222839	0.862957	0.388161	0.780002	ENSG00000187147	RNF220	ring finger protein 220 [Source:HGNC Symbol;Acc:HGNC:25552]	55182
ENST00000283629.6	444.934	-0.23385	0.324304	-0.721082	0.470859	0.823316	ENSG00000153560	UBP1	upstream binding protein 1 (LBP-1a) [Source:HGNC Symbol;Acc:HGNC:12507]	7342
ENST00000287934.3	347.993	-0.189481	0.377317	-0.502179	0.615542	0.889293	ENSG00000157240	FZD1	frizzled class receptor 1 [Source:HGNC Symbol;Acc:HGNC:4038]	8321
ENST00000353704.2	257.468	0.235545	0.386474	0.60947	0.542213	0.859669	ENSG00000107175	CREB3	cAMP responsive element binding protein 3 [Source:HGNC Symbol;Acc:HGNC:2347]	10488
ENST00000373255.7	822.421	-0.326336	0.221907	-1.4706	0.141399	0.565911	ENSG00000099284	H2AFY2	H2A histone family member Y2 [Source:HGNC Symbol;Acc:HGNC:14453]	55506
ENST00000301281.9	621.702	0.571104	0.240006	2.37954	0.0173344	0.258843	ENSG00000167671	UBXN6	UBX domain protein 6 [Source:HGNC Symbol;Acc:HGNC:14928]	80700
ENST00000325167.8	137.374	-0.00477683	0.434256	-0.011	0.991223	0.994961	ENSG00000176108	CHMP6	charged multivesicular body protein 6 [Source:HGNC Symbol;Acc:HGNC:25675]	79643
ENST00000550411.4	340.102	0.229668	0.268121	0.856585	0.391674	0.782728	ENSG00000094916	CBX5	chromobox 5 [Source:HGNC Symbol;Acc:HGNC:1555]	23468
ENST00000448943.2	87.2709	0.0718317	0.541365	0.132686	0.894442	0.97034	ENSG00000233608	TWIST2	twist family bHLH transcription factor 2 [Source:HGNC Symbol;Acc:HGNC:20670]	117581
ENST00000341116.6	622.206	0.519071	0.188048	2.76031	0.00577459	0.162206	ENSG00000128309	MPST	mercaptopyruvate sulfurtransferase [Source:HGNC Symbol;Acc:HGNC:7223]	4357
ENST00000406686.6	128.803	0.992982	0.418577	2.37228	0.0176787	0.259514	ENSG00000137266	SLC22A23	solute carrier family 22 member 23 [Source:HGNC Symbol;Acc:HGNC:21106]	63027
ENST00000369505.4	429.167	0.0549689	0.310623	0.176963	0.859537	0.958628	ENSG00000274791	F8A2	coagulation factor VIII-associated 2 [Source:HGNC Symbol;Acc:HGNC:31849]	474383
ENST00000612396.3	581.018	-0.678507	0.253485	-2.67671	0.00743486	0.187572	ENSG00000107929	LARP4B	La ribonucleoprotein domain family member 4B [Source:HGNC Symbol;Acc:HGNC:28987]	23185
ENST00000622306.3	4299.08	0.113867	0.097592	1.16676	0.243307	0.675149	ENSG00000185164	NOMO2	NODAL modulator 2 [Source:HGNC Symbol;Acc:HGNC:22652]	283820
ENST00000340811.7	232.095	0.287714	0.303241	0.948795	0.342725	0.754279	ENSG00000057294	PKP2	plakophilin 2 [Source:HGNC Symbol;Acc:HGNC:9024]	5318
ENST00000369626.6	2837.95	-0.0922159	0.117959	-0.781765	0.434353	0.807029	ENSG00000155380	SLC16A1	solute carrier family 16 member 1 [Source:HGNC Symbol;Acc:HGNC:10922]	6566
ENST00000244230.5	424.713	-0.409491	0.279166	-1.46684	0.142421	0.567179	ENSG00000124383	MPHOSPH10	M-phase phosphoprotein 10 [Source:HGNC Symbol;Acc:HGNC:7213]	10199
ENST00000613416.3	475.461	-0.157229	0.231587	-0.678923	0.497187	0.838515	ENSG00000176095	IP6K1	inositol hexakisphosphate kinase 1 [Source:HGNC Symbol;Acc:HGNC:18360]	9807
ENST00000264183.6	548.403	-0.208435	0.282051	-0.738998	0.459908	0.818965	ENSG00000054267	ARID4B	AT-rich interaction domain 4B [Source:HGNC Symbol;Acc:HGNC:15550]	51742
ENST00000251334.6	357.6	-0.464961	0.299429	-1.55282	0.120465	0.535992	ENSG00000108506	INTS2	integrator complex subunit 2 [Source:HGNC Symbol;Acc:HGNC:29241]	57508
ENST00000334463.3	315.159	-0.100086	0.408533	-0.244989	0.806465	0.949511	ENSG00000186871	ERCC6L	ERCC excision repair 6 like, spindle assembly checkpoint helicase [Source:HGNC Symbol;Acc:HGNC:20794]	54821
ENST00000380821.6	340.906	0.110899	0.253854	0.436861	0.662212	0.906045	ENSG00000164975	SNAPC3	small nuclear RNA activating complex polypeptide 3 [Source:HGNC Symbol;Acc:HGNC:11136]	6619
ENST00000335968.6	440.668	0.213946	0.311403	0.687039	0.492058	0.834255	ENSG00000185418	TARSL2	threonyl-tRNA synthetase like 2 [Source:HGNC Symbol;Acc:HGNC:24728]	123283
ENST00000403050.6	484.189	0.197756	0.247355	0.799483	0.424011	0.801035	ENSG00000106443	PHF14	PHD finger protein 14 [Source:HGNC Symbol;Acc:HGNC:22203]	9678
ENST00000367330.4	505.597	-0.286628	0.213447	-1.34285	0.179321	0.620789	ENSG00000116857	TMEM9	transmembrane protein 9 [Source:HGNC Symbol;Acc:HGNC:18823]	252839
ENST00000502935.4	553.333	-0.381762	0.314571	-1.2136	0.224902	0.664645	ENSG00000108039	XPNPEP1	X-prolyl aminopeptidase 1 [Source:HGNC Symbol;Acc:HGNC:12822]	7511
ENST00000253108.7	3091.57	-0.259246	0.205647	-1.26064	0.20744	0.649633	ENSG00000130811	EIF3G	eukaryotic translation initiation factor 3 subunit G [Source:HGNC Symbol;Acc:HGNC:3274]	8666
ENST00000447388.6	765.827	0.203197	0.166994	1.21679	0.223683	0.66255	ENSG00000066136	NFYC	nuclear transcription factor Y subunit gamma [Source:HGNC Symbol;Acc:HGNC:7806]	4802
ENST00000263253.7	1000.54	-0.0882248	0.198232	-0.445059	0.656277	0.90505	ENSG00000100393	EP300	E1A binding protein p300 [Source:HGNC Symbol;Acc:HGNC:3373]	2033
ENST00000546966.4	313.529	-0.198237	0.253899	-0.780773	0.434936	0.807723	ENSG00000175183	CSRP2	cysteine and glycine rich protein 2 [Source:HGNC Symbol;Acc:HGNC:2470]	1466
ENST00000397566.4	137.14	-0.441643	0.430145	-1.02673	0.304547	0.723527	ENSG00000185507	IRF7	interferon regulatory factor 7 [Source:HGNC Symbol;Acc:HGNC:6122]	3665
ENST00000262375.9	884.18	0.510463	0.21675	2.35508	0.0185188	0.26438	ENSG00000103423	DNAJA3	DnaJ heat shock protein family (Hsp40) member A3 [Source:HGNC Symbol;Acc:HGNC:11808]	9093
ENST00000439578.4	263.405	0.277553	0.361258	0.768294	0.442312	0.811815	ENSG00000152700	SAR1B	secretion associated Ras related GTPase 1B [Source:HGNC Symbol;Acc:HGNC:10535]	51128
ENST00000451270.5	1663.76	-0.329652	0.156647	-2.10443	0.0353412	0.343927	ENSG00000182718	ANXA2	annexin A2 [Source:HGNC Symbol;Acc:HGNC:537]	302
ENST00000254730.9	247.264	-0.34131	0.306778	-1.11257	0.265895	0.694947	ENSG00000132394	EEFSEC	eukaryotic elongation factor, selenocysteine-tRNA specific [Source:HGNC Symbol;Acc:HGNC:24614]	60678
ENST00000370282.6	333.483	0.315372	0.251679	1.25307	0.210179	0.651124	ENSG00000117500	TMED5	transmembrane p24 trafficking protein 5 [Source:HGNC Symbol;Acc:HGNC:24251]	50999
ENST00000377636.6	1385.25	-0.0968402	0.186392	-0.51955	0.603377	0.886661	ENSG00000136111	TBC1D4	TBC1 domain family member 4 [Source:HGNC Symbol;Acc:HGNC:19165]	9882
ENST00000355585.7	346.117	-1.17856	0.408671	-2.88388	0.0039281	0.144405	ENSG00000078269	SYNJ2	synaptojanin 2 [Source:HGNC Symbol;Acc:HGNC:11504]	8871
ENST00000380959.6	110.195	-1.43012	0.498927	-2.8664	0.0041517	0.147898	ENSG00000147862	NFIB	nuclear factor I B [Source:HGNC Symbol;Acc:HGNC:7785]	4781
ENST00000318282.8	148.603	0.140474	0.386663	0.363298	0.716383	0.921238	ENSG00000186260	MKL2	MKL1/myocardin like 2 [Source:HGNC Symbol;Acc:HGNC:29819]	57496
ENST00000260753.7	474.75	-0.148445	0.299821	-0.495112	0.620521	0.890282	ENSG00000138182	KIF20B	kinesin family member 20B [Source:HGNC Symbol;Acc:HGNC:7212]	9585
ENST00000521662.4	444.716	-0.891186	0.267815	-3.32762	0.000875902	0.0743073	ENSG00000120533	ENY2	ENY2, transcription and export complex 2 subunit [Source:HGNC Symbol;Acc:HGNC:24449]	56943
ENST00000379607.8	1105.54	-0.250225	0.164179	-1.5241	0.127483	0.550418	ENSG00000173674	EIF1AX	eukaryotic translation initiation factor 1A, X-linked [Source:HGNC Symbol;Acc:HGNC:3250]	1964
ENST00000610905.3	223.25	-0.520047	0.432231	-1.20317	0.228911	0.669719	ENSG00000171606	ZNF274	zinc finger protein 274 [Source:HGNC Symbol;Acc:HGNC:13068]	10782
ENST00000319653.12	190.689	-0.145998	0.493058	-0.296107	0.767149	0.938109	ENSG00000155816	FMN2	formin 2 [Source:HGNC Symbol;Acc:HGNC:14074]	56776
ENST00000296490.6	570.458	0.485916	0.275988	1.76064	0.078299	0.460343	ENSG00000164091	WDR82	WD repeat domain 82 [Source:HGNC Symbol;Acc:HGNC:28826]	80335
ENST00000395863.6	263.888	0.739782	0.316292	2.33892	0.0193394	0.265187	ENSG00000101144	BMP7	bone morphogenetic protein 7 [Source:HGNC Symbol;Acc:HGNC:1074]	655
ENST00000251496.5	866.219	-0.269433	0.239143	-1.12666	0.259886	0.69003	ENSG00000109805	NCAPG	non-SMC condensin I complex subunit G [Source:HGNC Symbol;Acc:HGNC:24304]	64151
ENST00000325551.7	582.701	0.0619707	0.369669	0.167638	0.866868	0.96066	ENSG00000119326	CTNNAL1	catenin alpha like 1 [Source:HGNC Symbol;Acc:HGNC:2512]	8727
ENST00000393262.3	142.999	-0.353252	0.422449	-0.836201	0.403042	0.78853	ENSG00000179941	BBS10	Bardet-Biedl syndrome 10 [Source:HGNC Symbol;Acc:HGNC:26291]	79738
ENST00000535209.4	197.617	-0.271701	0.447846	-0.606683	0.544061	0.861393	ENSG00000158301	GPRASP2	G protein-coupled receptor associated sorting protein 2 [Source:HGNC Symbol;Acc:HGNC:25169]	114928
ENST00000290130.3	247.484	-0.499098	0.283595	-1.7599	0.0784246	0.460409	ENSG00000159055	MIS18A	MIS18 kinetochore protein A [Source:HGNC Symbol;Acc:HGNC:1286]	54069
ENST00000328268.7	274.681	0.16173	0.309077	0.523267	0.600789	0.886661	ENSG00000184164	CRELD2	cysteine rich with EGF like domains 2 [Source:HGNC Symbol;Acc:HGNC:28150]	79174
ENST00000319359.6	148.965	-0.533722	0.394564	-1.35269	0.176155	0.616161	ENSG00000128886	ELL3	elongation factor for RNA polymerase II 3 [Source:HGNC Symbol;Acc:HGNC:23113]	80237
ENST00000400137.7	627.677	0.266063	0.233269	1.14058	0.254044	0.686011	ENSG00000088832	FKBP1A	FK506 binding protein 1A [Source:HGNC Symbol;Acc:HGNC:3711]	2280
ENST00000493901.4	119.225	-0.712464	0.466222	-1.52816	0.126472	0.548485	ENSG00000142733	MAP3K6	mitogen-activated protein kinase kinase kinase 6 [Source:HGNC Symbol;Acc:HGNC:6858]	9064
ENST00000305513.10	282.206	-0.325666	0.322694	-1.00921	0.312873	0.731007	ENSG00000186532	SMYD4	SET and MYND domain containing 4 [Source:HGNC Symbol;Acc:HGNC:21067]	114826
ENST00000412770.5	1169.6	-0.193206	0.177694	-1.0873	0.276906	0.701177	ENSG00000105063	PPP6R1	protein phosphatase 6 regulatory subunit 1 [Source:HGNC Symbol;Acc:HGNC:29195]	22870
ENST00000569436.5	950.069	0.373214	0.249731	1.49446	0.135054	0.560753	ENSG00000102898	NUTF2	nuclear transport factor 2 [Source:HGNC Symbol;Acc:HGNC:13722]	10204
ENST00000317799.8	850.009	0.233867	0.19527	1.19766	0.231051	0.671665	ENSG00000138029	HADHB	hydroxyacyl-CoA dehydrogenase/3-ketoacyl-CoA thiolase/enoyl-CoA hydratase (trifunctional protein), beta subunit [Source:HGNC Symbol;Acc:HGNC:4803]	3032
ENST00000339772.9	508.497	-0.0407663	0.205731	-0.198154	0.842925	0.954637	ENSG00000149328	GLB1L2	galactosidase beta 1 like 2 [Source:HGNC Symbol;Acc:HGNC:25129]	89944
ENST00000309828.4	2113.64	0.101148	0.139924	0.722882	0.469753	0.823316	ENSG00000175390	EIF3F	eukaryotic translation initiation factor 3 subunit F [Source:HGNC Symbol;Acc:HGNC:3275]	8665
ENST00000567134.4	483.074	0.00446936	0.277633	0.0160981	0.987156	0.993312	ENSG00000169371	SNUPN	snurportin 1 [Source:HGNC Symbol;Acc:HGNC:14245]	10073
ENST00000322716.7	237.674	-0.220974	0.304023	-0.726832	0.467329	0.822368	ENSG00000178567	EPM2AIP1	EPM2A interacting protein 1 [Source:HGNC Symbol;Acc:HGNC:19735]	9852
ENST00000296824.3	392.328	-0.363334	0.237843	-1.52762	0.126606	0.548485	ENSG00000164366	CCDC127	coiled-coil domain containing 127 [Source:HGNC Symbol;Acc:HGNC:30520]	133957
ENST00000374362.5	1685.37	0.00617835	0.161003	0.0383742	0.969389	0.988076	ENSG00000172661	WASHC2C	WASH complex subunit 2C [Source:HGNC Symbol;Acc:HGNC:23414]	253725
ENST00000408999.3	707.228	0.418291	0.265599	1.5749	0.11528	0.526605	ENSG00000196862	RGPD4	RANBP2-like and GRIP domain containing 4 [Source:HGNC Symbol;Acc:HGNC:32417]	285190
ENST00000617223.1	139.823	0.5124	0.445817	1.14935	0.250411	0.68108	ENSG00000129911	KLF16	Kruppel like factor 16 [Source:HGNC Symbol;Acc:HGNC:16857]	83855
ENST00000333003.8	139.842	-0.187749	0.370828	-0.506297	0.612648	0.888869	ENSG00000120798	NR2C1	nuclear receptor subfamily 2 group C member 1 [Source:HGNC Symbol;Acc:HGNC:7971]	7181
ENST00000337491.5	221.676	0.821474	0.367485	2.23539	0.0253915	0.299648	ENSG00000077463	SIRT6	sirtuin 6 [Source:HGNC Symbol;Acc:HGNC:14934]	51548
ENST00000309971.7	716.722	0.0177257	0.191713	0.0924596	0.926333	0.976271	ENSG00000119392	GLE1	GLE1, RNA export mediator [Source:HGNC Symbol;Acc:HGNC:4315]	2733
ENST00000220509.8	432.437	-0.046559	0.235681	-0.197551	0.843396	0.954695	ENSG00000104142	VPS18	VPS18, CORVET/HOPS core subunit [Source:HGNC Symbol;Acc:HGNC:15972]	57617
ENST00000305784.5	662.522	0.111021	0.220478	0.503547	0.61458	0.889293	ENSG00000168393	DTYMK	deoxythymidylate kinase [Source:HGNC Symbol;Acc:HGNC:3061]	1841
ENST00000565154.4	12566.5	0.20154	0.0998887	2.01765	0.0436282	0.375903	ENSG00000067225	PKM	pyruvate kinase, muscle [Source:HGNC Symbol;Acc:HGNC:9021]	5315
ENST00000258398.7	675.047	0.150769	0.202722	0.743722	0.457045	0.817418	ENSG00000135912	TTLL4	tubulin tyrosine ligase like 4 [Source:HGNC Symbol;Acc:HGNC:28976]	9654
ENST00000366756.3	198.67	0.414071	0.354898	1.16673	0.243318	0.675149	ENSG00000198719	DLL1	delta like canonical Notch ligand 1 [Source:HGNC Symbol;Acc:HGNC:2908]	28514
ENST00000537098.6	238.273	-0.241942	0.390336	-0.619832	0.535369	0.856694	ENSG00000153815	CMIP	c-Maf inducing protein [Source:HGNC Symbol;Acc:HGNC:24319]	80790
ENST00000374467.3	130.989	1.10487	0.367952	3.00275	0.00267551	0.121553	ENSG00000030110	BAK1	BCL2 antagonist/killer 1 [Source:HGNC Symbol;Acc:HGNC:949]	578
ENST00000388968.6	8976.61	0.0738219	0.153838	0.479869	0.63132	0.895029	ENSG00000144381	HSPD1	heat shock protein family D (Hsp60) member 1 [Source:HGNC Symbol;Acc:HGNC:5261]	3329
ENST00000276202.7	151.258	0.316065	0.646773	0.48868	0.625068	0.892358	ENSG00000147251	DOCK11	dedicator of cytokinesis 11 [Source:HGNC Symbol;Acc:HGNC:23483]	139818
ENST00000439040.4	888.463	0.396881	0.220603	1.79907	0.0720069	0.447862	ENSG00000133657	ATP13A3	ATPase 13A3 [Source:HGNC Symbol;Acc:HGNC:24113]	79572
ENST00000316963.6	263.956	0.000305327	0.493126	0.000619166	0.999506	0.999584	ENSG00000120992	LYPLA1	lysophospholipase I [Source:HGNC Symbol;Acc:HGNC:6737]	10434
ENST00000436874.4	459.737	0.352405	0.368732	0.955721	0.339213	0.752781	ENSG00000028203	VEZT	vezatin, adherens junctions transmembrane protein [Source:HGNC Symbol;Acc:HGNC:18258]	55591
ENST00000366539.4	400.153	-0.190285	0.308381	-0.617043	0.537206	0.857362	ENSG00000117020	AKT3	AKT serine/threonine kinase 3 [Source:HGNC Symbol;Acc:HGNC:393]	10000
ENST00000312010.9	387.126	0.35475	0.346957	1.02246	0.306563	0.725525	ENSG00000055483	USP36	ubiquitin specific peptidase 36 [Source:HGNC Symbol;Acc:HGNC:20062]	57602
ENST00000344423.8	160.909	-0.484821	0.4945	-0.980427	0.326876	0.743059	ENSG00000186918	ZNF395	zinc finger protein 395 [Source:HGNC Symbol;Acc:HGNC:18737]	55893
ENST00000352433.8	1344.92	0.208232	0.131652	1.58168	0.113722	0.522161	ENSG00000164611	PTTG1	pituitary tumor-transforming 1 [Source:HGNC Symbol;Acc:HGNC:9690]	9232
ENST00000359600.5	170.188	0.302684	0.594348	0.50927	0.610563	0.888869	ENSG00000162415	ZSWIM5	zinc finger SWIM-type containing 5 [Source:HGNC Symbol;Acc:HGNC:29299]	57643
ENST00000394048.8	1650.57	0.0984282	0.127	0.775026	0.438324	0.80905	ENSG00000139641	ESYT1	extended synaptotagmin 1 [Source:HGNC Symbol;Acc:HGNC:29534]	23344
ENST00000360820.5	296.673	-0.171093	0.349364	-0.489726	0.624328	0.892061	ENSG00000136021	SCYL2	SCY1 like pseudokinase 2 [Source:HGNC Symbol;Acc:HGNC:19286]	55681
ENST00000316334.4	178.778	0.547915	0.368501	1.48688	0.137048	0.563069	ENSG00000139517	LNX2	ligand of numb-protein X 2 [Source:HGNC Symbol;Acc:HGNC:20421]	222484
ENST00000319481.6	239.568	-0.206691	0.454222	-0.455045	0.649077	0.90286	ENSG00000141447	OSBPL1A	oxysterol binding protein like 1A [Source:HGNC Symbol;Acc:HGNC:16398]	114876
ENST00000367321.6	979.938	0.353031	0.206155	1.71246	0.0868125	0.471966	ENSG00000120254	MTHFD1L	methylenetetrahydrofolate dehydrogenase (NADP+ dependent) 1-like [Source:HGNC Symbol;Acc:HGNC:21055]	25902
ENST00000290921.9	985.393	0.0413469	0.224626	0.18407	0.853958	0.956691	ENSG00000159692	CTBP1	C-terminal binding protein 1 [Source:HGNC Symbol;Acc:HGNC:2494]	1487
ENST00000345127.6	183.836	0.0957108	0.447012	0.214112	0.830459	0.95419	ENSG00000139174	PRICKLE1	prickle planar cell polarity protein 1 [Source:HGNC Symbol;Acc:HGNC:17019]	144165
ENST00000371222.3	1879.96	0.128577	0.152316	0.844145	0.398589	0.78618	ENSG00000177606	JUN	Jun proto-oncogene, AP-1 transcription factor subunit [Source:HGNC Symbol;Acc:HGNC:6204]	3725
ENST00000421832.2	428.123	0.0159492	0.308988	0.0516175	0.958833	0.983986	ENSG00000142544	CTU1	cytosolic thiouridylase subunit 1 [Source:HGNC Symbol;Acc:HGNC:29590]	90353
ENST00000368339.8	773.39	0.180114	0.194542	0.925835	0.354532	0.760485	ENSG00000163374	YY1AP1	YY1 associated protein 1 [Source:HGNC Symbol;Acc:HGNC:30935]	55249
ENST00000375119.6	174.073	-0.68422	0.39833	-1.71772	0.0858473	0.468368	ENSG00000136932	TRMO	tRNA methyltransferase O [Source:HGNC Symbol;Acc:HGNC:30967]	51531
ENST00000220058.7	179.316	-0.13109	0.45677	-0.286994	0.774117	0.940094	ENSG00000103707	MTFMT	mitochondrial methionyl-tRNA formyltransferase [Source:HGNC Symbol;Acc:HGNC:29666]	123263
ENST00000374525.4	510.147	-0.151836	0.232528	-0.652977	0.513771	0.845377	ENSG00000241978	AKAP2	A-kinase anchoring protein 2 [Source:HGNC Symbol;Acc:HGNC:372]	11217
ENST00000375712.3	352.419	0.526255	0.368885	1.42661	0.153692	0.585926	ENSG00000101350	KIF3B	kinesin family member 3B [Source:HGNC Symbol;Acc:HGNC:6320]	9371
ENST00000202773.12	19114.8	-0.153392	0.104475	-1.46822	0.142045	0.566128	ENSG00000089009	RPL6	ribosomal protein L6 [Source:HGNC Symbol;Acc:HGNC:10362]	6128
ENST00000297661.7	320.385	-0.238382	0.324545	-0.734512	0.462637	0.819934	ENSG00000165006	UBAP1	ubiquitin associated protein 1 [Source:HGNC Symbol;Acc:HGNC:12461]	51271
ENST00000312515.5	480.726	-0.555861	0.23088	-2.40757	0.016059	0.250945	ENSG00000175550	DRAP1	DR1 associated protein 1 [Source:HGNC Symbol;Acc:HGNC:3019]	10589
ENST00000366672.4	763.906	-0.0271302	0.194272	-0.139651	0.888936	0.967515	ENSG00000143641	GALNT2	polypeptide N-acetylgalactosaminyltransferase 2 [Source:HGNC Symbol;Acc:HGNC:4124]	2590
ENST00000265081.6	359.081	0.0258137	0.320573	0.0805236	0.935821	0.976925	ENSG00000113318	MSH3	mutS homolog 3 [Source:HGNC Symbol;Acc:HGNC:7326]	4437
ENST00000416188.2	1516.57	0.555744	0.198434	2.80064	0.00510012	0.153343	ENSG00000070047	PHRF1	PHD and ring finger domains 1 [Source:HGNC Symbol;Acc:HGNC:24351]	57661
ENST00000366607.4	1486.33	0.0235201	0.167856	0.140121	0.888564	0.967384	ENSG00000173726	TOMM20	translocase of outer mitochondrial membrane 20 [Source:HGNC Symbol;Acc:HGNC:20947]	9804
ENST00000321867.5	168.8	0.508422	0.447428	1.13632	0.255822	0.687522	ENSG00000177169	ULK1	unc-51 like autophagy activating kinase 1 [Source:HGNC Symbol;Acc:HGNC:12558]	8408
ENST00000360663.8	235.197	0.033886	0.434002	0.078078	0.937766	0.977585	ENSG00000107758	PPP3CB	protein phosphatase 3 catalytic subunit beta [Source:HGNC Symbol;Acc:HGNC:9315]	5532
ENST00000272163.7	2384.97	0.18077	0.132081	1.36862	0.171117	0.611687	ENSG00000143815	LBR	lamin B receptor [Source:HGNC Symbol;Acc:HGNC:6518]	3930
ENST00000301964.5	387.336	-0.189746	0.281565	-0.673896	0.500377	0.838959	ENSG00000171148	TADA3	transcriptional adaptor 3 [Source:HGNC Symbol;Acc:HGNC:19422]	10474
ENST00000264065.10	498.227	-0.757978	0.274228	-2.76404	0.00570899	0.162206	ENSG00000077232	DNAJC10	DnaJ heat shock protein family (Hsp40) member C10 [Source:HGNC Symbol;Acc:HGNC:24637]	54431
ENST00000311128.8	298.612	-0.66525	0.36066	-1.84454	0.0651049	0.434608	ENSG00000174839	DENND6A	DENN domain containing 6A [Source:HGNC Symbol;Acc:HGNC:26635]	201627
ENST00000470487.4	862.342	-0.432564	0.212019	-2.04021	0.0413293	0.370952	ENSG00000173905	GOLIM4	golgi integral membrane protein 4 [Source:HGNC Symbol;Acc:HGNC:15448]	27333
ENST00000348997.8	150.261	-0.819887	0.382055	-2.14599	0.0318735	0.331885	ENSG00000134769	DTNA	dystrobrevin alpha [Source:HGNC Symbol;Acc:HGNC:3057]	1837
ENST00000550697.4	3120.87	-0.157882	0.142076	-1.11125	0.26646	0.695112	ENSG00000092841	MYL6	myosin light chain 6 [Source:HGNC Symbol;Acc:HGNC:7587]	4637
ENST00000617874.3	3134.56	0.0125915	0.122344	0.102919	0.918027	0.974717	ENSG00000167085	PHB	prohibitin [Source:HGNC Symbol;Acc:HGNC:8912]	5245
ENST00000003100.11	733.982	0.0559901	0.248934	0.224919	0.822042	0.951833	ENSG00000001630	CYP51A1	cytochrome P450 family 51 subfamily A member 1 [Source:HGNC Symbol;Acc:HGNC:2649]	1595
ENST00000296273.5	515.085	-0.0662988	0.322664	-0.205473	0.837203	0.95419	ENSG00000163918	RFC4	replication factor C subunit 4 [Source:HGNC Symbol;Acc:HGNC:9972]	5984
ENST00000389658.3	371.456	-0.375402	0.289347	-1.29741	0.194491	0.635074	ENSG00000101680	LAMA1	laminin subunit alpha 1 [Source:HGNC Symbol;Acc:HGNC:6481]	284217
ENST00000367545.6	613.421	-0.349022	0.364692	-0.957031	0.338552	0.752781	ENSG00000152818	UTRN	utrophin [Source:HGNC Symbol;Acc:HGNC:12635]	7402
ENST00000367478.7	2729.29	0.0648348	0.221452	0.292772	0.769697	0.9393	ENSG00000047410	TPR	translocated promoter region, nuclear basket protein [Source:HGNC Symbol;Acc:HGNC:12017]	7175
ENST00000394222.6	180.04	-0.65889	0.434162	-1.51761	0.129112	0.552659	ENSG00000169379	ARL13B	ADP ribosylation factor like GTPase 13B [Source:HGNC Symbol;Acc:HGNC:25419]	200894
ENST00000254250.6	113.955	-0.338944	0.418121	-0.810635	0.417576	0.798902	ENSG00000131931	THAP1	THAP domain containing 1 [Source:HGNC Symbol;Acc:HGNC:20856]	55145
ENST00000380266.3	418.709	-0.119843	0.237754	-0.504064	0.614216	0.889293	ENSG00000215251	FASTKD5	FAST kinase domains 5 [Source:HGNC Symbol;Acc:HGNC:25790]	60493
ENST00000261811.5	205.739	0.0734369	0.333245	0.220369	0.825584	0.95238	ENSG00000120306	CYSTM1	cysteine rich transmembrane module containing 1 [Source:HGNC Symbol;Acc:HGNC:30239]	84418
ENST00000317402.10	175.472	-0.0855263	0.362712	-0.235797	0.81359	0.950436	ENSG00000178295	GEN1	GEN1, Holliday junction 5' flap endonuclease [Source:HGNC Symbol;Acc:HGNC:26881]	348654
ENST00000402050.5	195.998	0.582548	0.436194	1.33553	0.181704	0.622684	ENSG00000106012	IQCE	IQ motif containing E [Source:HGNC Symbol;Acc:HGNC:29171]	23288
ENST00000380516.5	831.147	-0.262119	0.210659	-1.24428	0.213397	0.655386	ENSG00000137776	SLTM	SAFB like transcription modulator [Source:HGNC Symbol;Acc:HGNC:20709]	79811
ENST00000338779.9	537.151	0.501953	0.326768	1.53612	0.12451	0.546144	ENSG00000132613	MTSS1L	MTSS1L, I-BAR domain containing [Source:HGNC Symbol;Acc:HGNC:25094]	92154
ENST00000263934.9	927.74	-0.275245	0.172418	-1.59638	0.110404	0.516246	ENSG00000054523	KIF1B	kinesin family member 1B [Source:HGNC Symbol;Acc:HGNC:16636]	23095
ENST00000216442.10	320.543	0.655008	0.32244	2.03141	0.0422133	0.370952	ENSG00000100554	ATP6V1D	ATPase H+ transporting V1 subunit D [Source:HGNC Symbol;Acc:HGNC:13527]	51382
ENST00000299106.7	453.656	-0.331707	0.21242	-1.56156	0.118391	0.532757	ENSG00000166086	JAM3	junctional adhesion molecule 3 [Source:HGNC Symbol;Acc:HGNC:15532]	83700
ENST00000262428.4	202.663	-0.298223	0.421983	-0.706717	0.479742	0.828734	ENSG00000103187	COTL1	coactosin like F-actin binding protein 1 [Source:HGNC Symbol;Acc:HGNC:18304]	23406
ENST00000308110.7	242.101	0.763895	0.340794	2.24151	0.0249928	0.298356	ENSG00000172732	MUS81	MUS81 structure-specific endonuclease subunit [Source:HGNC Symbol;Acc:HGNC:29814]	80198
ENST00000311487.8	937.046	-0.0906566	0.192057	-0.472031	0.636905	0.897522	ENSG00000137309	HMGA1	high mobility group AT-hook 1 [Source:HGNC Symbol;Acc:HGNC:5010]	3159
ENST00000360689.8	183.917	-0.461771	0.629711	-0.733307	0.463371	0.819992	ENSG00000033170	FUT8	fucosyltransferase 8 [Source:HGNC Symbol;Acc:HGNC:4019]	2530
ENST00000438607.2	528.504	0.896835	0.322828	2.77806	0.00546845	0.160595	ENSG00000232112	TMA7	translation machinery associated 7 homolog [Source:HGNC Symbol;Acc:HGNC:26932]	51372
ENST00000299427.9	273.653	-0.0803785	0.334542	-0.240264	0.810125	0.950436	ENSG00000166340	TPP1	tripeptidyl peptidase 1 [Source:HGNC Symbol;Acc:HGNC:2073]	1200
ENST00000336926.9	143.269	-0.209999	0.554539	-0.37869	0.704918	0.918476	ENSG00000127946	HIP1	huntingtin interacting protein 1 [Source:HGNC Symbol;Acc:HGNC:4913]	3092
ENST00000622513.3	133.687	-1.00986	0.491907	-2.05295	0.040077	0.365714	ENSG00000165533	TTC8	tetratricopeptide repeat domain 8 [Source:HGNC Symbol;Acc:HGNC:20087]	123016
ENST00000244534.6	1278.16	0.0213439	0.198034	0.107779	0.914171	0.973124	ENSG00000124575	HIST1H1D	histone cluster 1 H1 family member d [Source:HGNC Symbol;Acc:HGNC:4717]	3007
ENST00000223336.9	228.02	1.09231	0.438635	2.49025	0.0127654	0.230794	ENSG00000106603	COA1	cytochrome c oxidase assembly factor 1 homolog [Source:HGNC Symbol;Acc:HGNC:21868]	55744
ENST00000406246.6	686.422	0.359983	0.216645	1.66163	0.0965873	0.491532	ENSG00000173039	RELA	RELA proto-oncogene, NF-kB subunit [Source:HGNC Symbol;Acc:HGNC:9955]	5970
ENST00000440940.5	540.472	-0.140221	0.2772	-0.505848	0.612963	0.888869	ENSG00000124275	MTRR	5-methyltetrahydrofolate-homocysteine methyltransferase reductase [Source:HGNC Symbol;Acc:HGNC:7473]	4552
ENST00000369397.7	182.224	-0.209629	0.375867	-0.55772	0.577035	0.875765	ENSG00000148737	TCF7L2	transcription factor 7 like 2 [Source:HGNC Symbol;Acc:HGNC:11641]	6934
ENST00000394434.5	3151.56	-0.145308	0.127939	-1.13576	0.256056	0.687522	ENSG00000133706	LARS	leucyl-tRNA synthetase [Source:HGNC Symbol;Acc:HGNC:6512]	51520
ENST00000392595.5	279.737	-0.286024	0.304251	-0.940093	0.34717	0.755824	ENSG00000151500	THYN1	thymocyte nuclear protein 1 [Source:HGNC Symbol;Acc:HGNC:29560]	29087
ENST00000381140.7	696.369	0.679638	0.310601	2.18814	0.0286596	0.313389	ENSG00000122034	GTF3A	general transcription factor IIIA [Source:HGNC Symbol;Acc:HGNC:4662]	2971
ENST00000361952.4	336.866	0.562838	0.300013	1.87605	0.0606489	0.429069	ENSG00000198783	ZNF830	zinc finger protein 830 [Source:HGNC Symbol;Acc:HGNC:28291]	91603
ENST00000355123.7	269.998	0.145326	0.364421	0.398785	0.690051	0.913299	ENSG00000198399	ITSN2	intersectin 2 [Source:HGNC Symbol;Acc:HGNC:6184]	50618
ENST00000597436.4	992.725	0.533013	0.147301	3.61854	0.000296271	0.0500474	ENSG00000007080	CCDC124	coiled-coil domain containing 124 [Source:HGNC Symbol;Acc:HGNC:25171]	115098
ENST00000380043.6	370.156	0.296237	0.252929	1.17123	0.241507	0.675149	ENSG00000047634	SCML1	sex comb on midleg like 1 (Drosophila) [Source:HGNC Symbol;Acc:HGNC:10580]	6322
ENST00000358187.2	111.806	0.539338	0.432358	1.24743	0.212238	0.653657	ENSG00000148841	ITPRIP	inositol 1,4,5-trisphosphate receptor interacting protein [Source:HGNC Symbol;Acc:HGNC:29370]	85450
ENST00000343115.7	842.204	-0.130663	0.206382	-0.633112	0.526661	0.850152	ENSG00000137710	RDX	radixin [Source:HGNC Symbol;Acc:HGNC:9944]	5962
ENST00000378372.6	386.385	0.101479	0.359952	0.281923	0.778003	0.940523	ENSG00000187522	HSPA14	heat shock protein family A (Hsp70) member 14 [Source:HGNC Symbol;Acc:HGNC:29526]	51182
ENST00000371795.4	325.07	0.515353	0.276568	1.86338	0.0624085	0.430173	ENSG00000152778	IFIT5	interferon induced protein with tetratricopeptide repeats 5 [Source:HGNC Symbol;Acc:HGNC:13328]	24138
ENST00000356769.6	7864.14	-0.0531389	0.153718	-0.34569	0.729575	0.925795	ENSG00000196531	NACA	nascent polypeptide-associated complex alpha subunit [Source:HGNC Symbol;Acc:HGNC:7629]	4666
ENST00000328090.8	1454.72	0.645847	0.649435	0.994474	0.319992	0.737623	ENSG00000108021	FAM208B	family with sequence similarity 208 member B [Source:HGNC Symbol;Acc:HGNC:23484]	54906
ENST00000379751.4	499.37	0.257307	0.338649	0.759804	0.447372	0.813866	ENSG00000125817	CENPB	centromere protein B [Source:HGNC Symbol;Acc:HGNC:1852]	1059
ENST00000305560.9	205.23	0.0332731	0.39084	0.0851324	0.932156	0.976725	ENSG00000171763	SPATA5L1	spermatogenesis associated 5 like 1 [Source:HGNC Symbol;Acc:HGNC:28762]	79029
ENST00000571133.4	2428.61	0.0182808	0.167299	0.10927	0.912988	0.97262	ENSG00000171490	RSL1D1	ribosomal L1 domain containing 1 [Source:HGNC Symbol;Acc:HGNC:24534]	26156
ENST00000398238.7	730.982	0.019296	0.173241	0.111383	0.911313	0.972134	ENSG00000073969	NSF	N-ethylmaleimide sensitive factor, vesicle fusing ATPase [Source:HGNC Symbol;Acc:HGNC:8016]	4905
ENST00000357033.7	124.259	-0.322764	0.499155	-0.64662	0.517878	0.846986	ENSG00000198947	DMD	dystrophin [Source:HGNC Symbol;Acc:HGNC:2928]	1756
ENST00000261497.7	2395.21	-0.0720025	0.138901	-0.518374	0.604197	0.886661	ENSG00000124422	USP22	ubiquitin specific peptidase 22 [Source:HGNC Symbol;Acc:HGNC:12621]	23326
ENST00000292090.6	161.642	-0.134117	0.400524	-0.334854	0.737735	0.926427	ENSG00000160606	TLCD1	TLC domain containing 1 [Source:HGNC Symbol;Acc:HGNC:25177]	116238
ENST00000257430.7	594.737	-0.353967	0.27777	-1.27432	0.202551	0.641647	ENSG00000134982	APC	APC, WNT signaling pathway regulator [Source:HGNC Symbol;Acc:HGNC:583]	324
ENST00000052569.9	496.411	-0.131566	0.199183	-0.660531	0.508913	0.843359	ENSG00000047932	GOPC	golgi associated PDZ and coiled-coil motif containing [Source:HGNC Symbol;Acc:HGNC:17643]	57120
ENST00000323460.8	492.97	-0.0385225	0.352707	-0.109219	0.913028	0.97262	ENSG00000119231	SENP5	SUMO1/sentrin specific peptidase 5 [Source:HGNC Symbol;Acc:HGNC:28407]	205564
ENST00000444643.5	459.579	0.209793	0.308977	0.678993	0.497142	0.838515	ENSG00000148719	DNAJB12	DnaJ heat shock protein family (Hsp40) member B12 [Source:HGNC Symbol;Acc:HGNC:14891]	54788
ENST00000503569.4	263.417	0.0803436	0.362666	0.221536	0.824675	0.95238	ENSG00000109501	WFS1	wolframin ER transmembrane glycoprotein [Source:HGNC Symbol;Acc:HGNC:12762]	7466
ENST00000610020.1	225.274	-0.551515	0.327635	-1.68332	0.0923127	0.485714	ENSG00000122484	RPAP2	RNA polymerase II associated protein 2 [Source:HGNC Symbol;Acc:HGNC:25791]	79871
ENST00000267425.6	419.433	0.376892	0.328198	1.14837	0.250817	0.68108	ENSG00000196943	NOP9	NOP9 nucleolar protein [Source:HGNC Symbol;Acc:HGNC:19826]	161424
ENST00000361183.6	443.875	0.0528932	0.244916	0.215964	0.829015	0.953877	ENSG00000198898	CAPZA2	capping actin protein of muscle Z-line alpha subunit 2 [Source:HGNC Symbol;Acc:HGNC:1490]	830
ENST00000367178.6	1457.64	-0.277826	0.152102	-1.82658	0.0677625	0.440225	ENSG00000213079	SCAF8	SR-related CTD associated factor 8 [Source:HGNC Symbol;Acc:HGNC:20959]	22828
ENST00000397154.6	499.029	-0.5899	0.260373	-2.26559	0.0234762	0.292531	ENSG00000129460	NGDN	neuroguidin [Source:HGNC Symbol;Acc:HGNC:20271]	25983
ENST00000241704.7	2132.11	0.0257665	0.152927	0.168489	0.866198	0.960369	ENSG00000122218	COPA	coatomer protein complex subunit alpha [Source:HGNC Symbol;Acc:HGNC:2230]	1314
ENST00000359741.8	542.299	-0.338505	0.201009	-1.68403	0.0921762	0.485714	ENSG00000104635	SLC39A14	solute carrier family 39 member 14 [Source:HGNC Symbol;Acc:HGNC:20858]	23516
ENST00000296577.7	1174.94	-0.129717	0.207223	-0.625977	0.53133	0.853489	ENSG00000164163	ABCE1	ATP binding cassette subfamily E member 1 [Source:HGNC Symbol;Acc:HGNC:69]	6059
ENST00000370952.3	297.082	0.119296	0.308913	0.38618	0.699364	0.916031	ENSG00000066557	LRRC40	leucine rich repeat containing 40 [Source:HGNC Symbol;Acc:HGNC:26004]	55631
ENST00000270617.6	412.573	0.341625	0.347419	0.983323	0.325449	0.742015	ENSG00000142528	ZNF473	zinc finger protein 473 [Source:HGNC Symbol;Acc:HGNC:23239]	25888
ENST00000397661.5	118.552	0.427766	0.530025	0.807067	0.419628	0.799664	ENSG00000008441	NFIX	nuclear factor I X [Source:HGNC Symbol;Acc:HGNC:7788]	4784
ENST00000219611.5	635.624	0.22669	0.296236	0.765236	0.444131	0.812612	ENSG00000103326	CAPN15	calpain 15 [Source:HGNC Symbol;Acc:HGNC:11182]	6650
ENST00000370574.3	268.7	-0.156307	0.31593	-0.494751	0.620776	0.890282	ENSG00000117174	ZNHIT6	zinc finger HIT-type containing 6 [Source:HGNC Symbol;Acc:HGNC:26089]	54680
ENST00000373204.4	538.147	0.239411	0.316549	0.756317	0.449459	0.814716	ENSG00000092847	AGO1	argonaute 1, RISC catalytic component [Source:HGNC Symbol;Acc:HGNC:3262]	26523
ENST00000319380.10	1179.33	0.00479399	0.2479	0.0193384	0.984571	0.992807	ENSG00000175931	UBE2O	ubiquitin conjugating enzyme E2 O [Source:HGNC Symbol;Acc:HGNC:29554]	63893
ENST00000462683.4	199.916	0.253807	0.312531	0.812104	0.416732	0.798504	ENSG00000181704	YIPF6	Yip1 domain family member 6 [Source:HGNC Symbol;Acc:HGNC:28304]	286451
ENST00000339872.7	3620.02	-0.148	0.149077	-0.992775	0.32082	0.73786	ENSG00000189403	HMGB1	high mobility group box 1 [Source:HGNC Symbol;Acc:HGNC:4983]	3146
ENST00000393387.4	1254.73	0.181714	0.30417	0.59741	0.550234	0.863688	ENSG00000118482	PHF3	PHD finger protein 3 [Source:HGNC Symbol;Acc:HGNC:8921]	23469
ENST00000265340.10	437.895	0.104263	0.286517	0.363898	0.715934	0.921238	ENSG00000069011	PITX1	paired like homeodomain 1 [Source:HGNC Symbol;Acc:HGNC:9004]	5307
ENST00000202816.4	374.61	-0.13789	0.336451	-0.409836	0.681926	0.911299	ENSG00000089048	ESF1	ESF1 nucleolar pre-rRNA processing protein homolog [Source:HGNC Symbol;Acc:HGNC:15898]	51575
ENST00000392564.4	581.429	-0.148359	0.195	-0.760819	0.446765	0.813642	ENSG00000177885	GRB2	growth factor receptor bound protein 2 [Source:HGNC Symbol;Acc:HGNC:4566]	2885
ENST00000382291.6	136.391	0.590028	0.333726	1.768	0.0770609	0.459286	ENSG00000125841	NRSN2	neurensin 2 [Source:HGNC Symbol;Acc:HGNC:16229]	80023
ENST00000262419.9	676.085	-0.0709812	0.260125	-0.272874	0.78495	0.942483	ENSG00000120071	KANSL1	KAT8 regulatory NSL complex subunit 1 [Source:HGNC Symbol;Acc:HGNC:24565]	284058
ENST00000542179.1	7859.74	-0.0448892	0.114599	-0.391708	0.695274	0.914866	ENSG00000134333	LDHA	lactate dehydrogenase A [Source:HGNC Symbol;Acc:HGNC:6535]	3939
ENST00000320672.7	167.087	0.357857	0.491802	0.727644	0.466832	0.822041	ENSG00000145687	SSBP2	single stranded DNA binding protein 2 [Source:HGNC Symbol;Acc:HGNC:15831]	23635
ENST00000227378.6	13059.1	0.00141126	0.0947112	0.0149007	0.988111	0.993312	ENSG00000109971	HSPA8	heat shock protein family A (Hsp70) member 8 [Source:HGNC Symbol;Acc:HGNC:5241]	3312
ENST00000475153.4	278.825	0.36085	0.282412	1.27774	0.20134	0.640966	ENSG00000197024	ZNF398	zinc finger protein 398 [Source:HGNC Symbol;Acc:HGNC:18373]	57541
ENST00000282007.6	490.043	0.0879982	0.259612	0.338961	0.734639	0.925858	ENSG00000123200	ZC3H13	zinc finger CCCH-type containing 13 [Source:HGNC Symbol;Acc:HGNC:20368]	23091
ENST00000382192.6	221.408	-0.274239	0.392093	-0.699425	0.484286	0.831932	ENSG00000122386	ZNF205	zinc finger protein 205 [Source:HGNC Symbol;Acc:HGNC:12996]	7755
ENST00000323851.10	1534.49	0.0577867	0.146842	0.39353	0.693928	0.914451	ENSG00000104419	NDRG1	N-myc downstream regulated 1 [Source:HGNC Symbol;Acc:HGNC:7679]	10397
ENST00000379059.6	1128.05	0.201002	0.200349	1.00326	0.315734	0.73427	ENSG00000101868	POLA1	DNA polymerase alpha 1, catalytic subunit [Source:HGNC Symbol;Acc:HGNC:9173]	5422
ENST00000361837.7	172.582	0.867609	0.365037	2.37677	0.0174652	0.259032	ENSG00000162062	C16orf59	chromosome 16 open reading frame 59 [Source:HGNC Symbol;Acc:HGNC:25849]	80178
ENST00000543774.5	413.806	0.0385695	0.366659	0.105192	0.916224	0.974082	ENSG00000103510	KAT8	lysine acetyltransferase 8 [Source:HGNC Symbol;Acc:HGNC:17933]	84148
ENST00000315616.10	270.684	0.909524	0.307935	2.95362	0.0031407	0.130624	ENSG00000166133	RPUSD2	RNA pseudouridylate synthase domain containing 2 [Source:HGNC Symbol;Acc:HGNC:24180]	27079
ENST00000411463.2	475.336	-0.486329	0.291356	-1.66919	0.0950791	0.489756	ENSG00000104679	R3HCC1	R3H domain and coiled-coil containing 1 [Source:HGNC Symbol;Acc:HGNC:27329]	203069
ENST00000395663.1	640.764	-0.785391	0.274563	-2.86051	0.00422961	0.147899	ENSG00000124172	ATP5E	ATP synthase, H+ transporting, mitochondrial F1 complex, epsilon subunit [Source:HGNC Symbol;Acc:HGNC:838]	514
ENST00000252102.7	653.134	0.578991	0.174743	3.31339	0.000921711	0.0744089	ENSG00000131495	NDUFA2	NADH:ubiquinone oxidoreductase subunit A2 [Source:HGNC Symbol;Acc:HGNC:7685]	4695
ENST00000324774.8	247.49	-0.230682	0.363703	-0.634259	0.525912	0.850152	ENSG00000110931	CAMKK2	calcium/calmodulin dependent protein kinase kinase 2 [Source:HGNC Symbol;Acc:HGNC:1470]	10645
ENST00000234256.3	121.296	0.0896501	0.409581	0.218882	0.826742	0.952604	ENSG00000115902	SLC1A4	solute carrier family 1 member 4 [Source:HGNC Symbol;Acc:HGNC:10942]	6509
ENST00000615697.3	199.311	0.463874	0.374969	1.2371	0.216051	0.655386	ENSG00000176731	C8orf59	chromosome 8 open reading frame 59 [Source:HGNC Symbol;Acc:HGNC:32235]	401466
ENST00000379406.6	119.41	0.0385316	0.412374	0.0934386	0.925555	0.976271	ENSG00000172766	NAA16	N(alpha)-acetyltransferase 16, NatA auxiliary subunit [Source:HGNC Symbol;Acc:HGNC:26164]	79612
ENST00000369046.7	351.434	-0.065022	0.265376	-0.245018	0.806443	0.949511	ENSG00000130348	QRSL1	glutaminyl-tRNA synthase (glutamine-hydrolyzing)-like 1 [Source:HGNC Symbol;Acc:HGNC:21020]	55278
ENST00000366994.6	711.653	-0.715116	0.190069	-3.76241	0.000168284	0.0407381	ENSG00000143493	INTS7	integrator complex subunit 7 [Source:HGNC Symbol;Acc:HGNC:24484]	25896
ENST00000389675.5	828.55	0.0708581	0.182765	0.387701	0.698238	0.915644	ENSG00000086504	MRPL28	mitochondrial ribosomal protein L28 [Source:HGNC Symbol;Acc:HGNC:14484]	10573
ENST00000358713.6	1157.74	0.262599	0.20582	1.27586	0.202004	0.641493	ENSG00000167491	GATAD2A	GATA zinc finger domain containing 2A [Source:HGNC Symbol;Acc:HGNC:29989]	54815
ENST00000371646.8	16092.7	-0.09235	0.0987412	-0.935274	0.349647	0.757196	ENSG00000096384	HSP90AB1	heat shock protein 90 alpha family class B member 1 [Source:HGNC Symbol;Acc:HGNC:5258]	3326
ENST00000307428.7	158.461	0.441179	0.415502	1.0618	0.288328	0.710601	ENSG00000169116	PARM1	prostate androgen-regulated mucin-like protein 1 [Source:HGNC Symbol;Acc:HGNC:24536]	25849
ENST00000375107.6	175.294	0.627812	0.456986	1.37381	0.1695	0.608625	ENSG00000204310	AGPAT1	1-acylglycerol-3-phosphate O-acyltransferase 1 [Source:HGNC Symbol;Acc:HGNC:324]	10554
ENST00000393218.5	500.217	-0.292488	0.253116	-1.15555	0.247867	0.679023	ENSG00000100600	LGMN	legumain [Source:HGNC Symbol;Acc:HGNC:9472]	5641
ENST00000371856.5	1005.19	0.204181	0.164932	1.23797	0.215728	0.655386	ENSG00000124214	STAU1	staufen double-stranded RNA binding protein 1 [Source:HGNC Symbol;Acc:HGNC:11370]	6780
ENST00000361066.5	272.757	0.105632	0.461697	0.228791	0.819031	0.951025	ENSG00000134202	GSTM3	glutathione S-transferase mu 3 [Source:HGNC Symbol;Acc:HGNC:4635]	2947
ENST00000496811.4	544.018	-0.165216	0.233614	-0.707218	0.479431	0.828566	ENSG00000174953	DHX36	DEAH-box helicase 36 [Source:HGNC Symbol;Acc:HGNC:14410]	170506
ENST00000378387.3	225.114	0.54268	0.399444	1.35859	0.174277	0.614346	ENSG00000137135	ARHGEF39	Rho guanine nucleotide exchange factor 39 [Source:HGNC Symbol;Acc:HGNC:25909]	84904
ENST00000594797.4	439.103	0.232114	0.218918	1.06028	0.289018	0.711259	ENSG00000229833	PET100	PET100 homolog [Source:HGNC Symbol;Acc:HGNC:40038]	100131801
ENST00000355527.6	582.157	-0.170852	0.293824	-0.581477	0.560919	0.870029	ENSG00000172893	DHCR7	7-dehydrocholesterol reductase [Source:HGNC Symbol;Acc:HGNC:2860]	1717
ENST00000366628.8	453.463	0.876199	0.275699	3.1781	0.00148242	0.0931799	ENSG00000135778	NTPCR	nucleoside-triphosphatase, cancer-related [Source:HGNC Symbol;Acc:HGNC:28204]	84284
ENST00000359759.7	738.693	0.390671	0.211516	1.84701	0.0647459	0.434265	ENSG00000182871	COL18A1	collagen type XVIII alpha 1 chain [Source:HGNC Symbol;Acc:HGNC:2195]	80781
ENST00000325083.11	1055.3	0.0514405	0.22363	0.230025	0.818073	0.951005	ENSG00000078674	PCM1	pericentriolar material 1 [Source:HGNC Symbol;Acc:HGNC:8727]	5108
ENST00000436088.4	1646.88	0.362209	0.154586	2.34309	0.0191248	0.265187	ENSG00000108312	UBTF	upstream binding transcription factor, RNA polymerase I [Source:HGNC Symbol;Acc:HGNC:12511]	7343
ENST00000380985.8	405.359	-0.265778	0.420353	-0.632273	0.527208	0.850152	ENSG00000123213	NLN	neurolysin [Source:HGNC Symbol;Acc:HGNC:16058]	57486
ENST00000361432.2	192.471	1.34941	0.353645	3.81572	0.000135789	0.0390707	ENSG00000119979	FAM45A	family with sequence similarity 45 member A [Source:HGNC Symbol;Acc:HGNC:31793]	404636
ENST00000269383.6	558.726	0.0552786	0.284297	0.194439	0.845832	0.95498	ENSG00000141569	TRIM65	tripartite motif containing 65 [Source:HGNC Symbol;Acc:HGNC:27316]	201292
ENST00000370992.7	1365.19	0.274301	0.207193	1.32389	0.185539	0.626307	ENSG00000052749	RRP12	ribosomal RNA processing 12 homolog [Source:HGNC Symbol;Acc:HGNC:29100]	23223
ENST00000347635.7	698.233	-0.430893	0.229869	-1.87452	0.0608589	0.429069	ENSG00000093000	NUP50	nucleoporin 50 [Source:HGNC Symbol;Acc:HGNC:8065]	10762
ENST00000455976.5	972.213	0.160931	0.243892	0.659848	0.509351	0.843359	ENSG00000128951	DUT	deoxyuridine triphosphatase [Source:HGNC Symbol;Acc:HGNC:3078]	1854
ENST00000318008.9	246.378	0.716206	0.354099	2.02261	0.0431131	0.373963	ENSG00000002834	LASP1	LIM and SH3 protein 1 [Source:HGNC Symbol;Acc:HGNC:6513]	3927
ENST00000358075.9	728.316	0.0267488	0.186606	0.143344	0.886019	0.966504	ENSG00000102158	MAGT1	magnesium transporter 1 [Source:HGNC Symbol;Acc:HGNC:28880]	84061
ENST00000371614.1	277.741	0.37157	0.39319	0.945014	0.344652	0.754486	ENSG00000198841	KTI12	KTI12 chromatin associated homolog [Source:HGNC Symbol;Acc:HGNC:25160]	112970
ENST00000367162.6	273.344	1.14873	0.325598	3.52806	0.000418615	0.054076	ENSG00000133059	DSTYK	dual serine/threonine and tyrosine protein kinase [Source:HGNC Symbol;Acc:HGNC:29043]	25778
ENST00000359426.6	1605.73	0.0985314	0.180524	0.545809	0.585197	0.878743	ENSG00000156515	HK1	hexokinase 1 [Source:HGNC Symbol;Acc:HGNC:4922]	3098
ENST00000426263.6	1014.72	-0.0877375	0.26457	-0.331623	0.740174	0.927107	ENSG00000117394	SLC2A1	solute carrier family 2 member 1 [Source:HGNC Symbol;Acc:HGNC:11005]	6513
ENST00000270625.5	16207.8	0.0498651	0.118708	0.420064	0.674438	0.909461	ENSG00000142534	RPS11	ribosomal protein S11 [Source:HGNC Symbol;Acc:HGNC:10384]	6205
ENST00000241416.10	131.234	-0.249105	0.423084	-0.588784	0.556006	0.867877	ENSG00000121989	ACVR2A	activin A receptor type 2A [Source:HGNC Symbol;Acc:HGNC:173]	92
ENST00000389506.8	939.547	-0.150905	0.186314	-0.809951	0.417968	0.798902	ENSG00000118058	KMT2A	lysine methyltransferase 2A [Source:HGNC Symbol;Acc:HGNC:7132]	4297
ENST00000312046.9	281.12	0.0735813	0.340845	0.215879	0.829082	0.953877	ENSG00000164830	OXR1	oxidation resistance 1 [Source:HGNC Symbol;Acc:HGNC:15822]	55074
ENST00000366956.8	470.09	0.437126	0.219837	1.98841	0.0467663	0.387695	ENSG00000152104	PTPN14	protein tyrosine phosphatase, non-receptor type 14 [Source:HGNC Symbol;Acc:HGNC:9647]	5784
ENST00000338045.6	307.683	0.0169262	0.262989	0.0643607	0.948683	0.981089	ENSG00000169756	LIMS1	LIM zinc finger domain containing 1 [Source:HGNC Symbol;Acc:HGNC:6616]	3987
ENST00000551923.4	160.733	-0.642404	0.436283	-1.47245	0.1409	0.565911	ENSG00000129317	PUS7L	pseudouridylate synthase 7 like [Source:HGNC Symbol;Acc:HGNC:25276]	83448
ENST00000299314.10	419.141	0.400976	1.02832	0.389934	0.696586	0.915244	ENSG00000111670	GNPTAB	N-acetylglucosamine-1-phosphate transferase alpha and beta subunits [Source:HGNC Symbol;Acc:HGNC:29670]	79158
ENST00000318709.7	218.841	-0.403696	0.356099	-1.13366	0.256935	0.687522	ENSG00000105778	AVL9	AVL9 cell migration associated [Source:HGNC Symbol;Acc:HGNC:28994]	23080
ENST00000568985.4	284.011	0.311085	0.246667	1.26115	0.207254	0.64935	ENSG00000167186	COQ7	coenzyme Q7, hydroxylase [Source:HGNC Symbol;Acc:HGNC:2244]	10229
ENST00000340748.7	4509.57	0.149253	0.150329	0.992842	0.320787	0.73786	ENSG00000130816	DNMT1	DNA methyltransferase 1 [Source:HGNC Symbol;Acc:HGNC:2976]	1786
ENST00000611208.3	131.57	0.56241	0.467599	1.20276	0.229069	0.669719	ENSG00000134108	ARL8B	ADP ribosylation factor like GTPase 8B [Source:HGNC Symbol;Acc:HGNC:25564]	55207
ENST00000620958.3	528.769	-0.348654	0.311354	-1.1198	0.2628	0.692865	ENSG00000112312	GMNN	geminin, DNA replication inhibitor [Source:HGNC Symbol;Acc:HGNC:17493]	51053
ENST00000409085.7	91.5277	0.139117	0.448724	0.310028	0.75654	0.934192	ENSG00000115977	AAK1	AP2 associated kinase 1 [Source:HGNC Symbol;Acc:HGNC:19679]	22848
ENST00000324170.6	125.226	0.237077	0.54686	0.433525	0.664634	0.906439	ENSG00000155329	ZCCHC10	zinc finger CCHC-type containing 10 [Source:HGNC Symbol;Acc:HGNC:25954]	54819
ENST00000302060.8	127.888	-0.720088	0.396445	-1.81637	0.0693144	0.445181	ENSG00000170464	DNAJC18	DnaJ heat shock protein family (Hsp40) member C18 [Source:HGNC Symbol;Acc:HGNC:28429]	202052
ENST00000328923.6	2116.57	-0.0783152	0.127083	-0.616251	0.537729	0.857362	ENSG00000182199	SHMT2	serine hydroxymethyltransferase 2 [Source:HGNC Symbol;Acc:HGNC:10852]	6472
ENST00000572447.4	276.09	0.12824	0.29635	0.432731	0.665211	0.906453	ENSG00000129195	PIMREG	PICALM interacting mitotic regulator [Source:HGNC Symbol;Acc:HGNC:25483]	54478
ENST00000220659.9	135.104	0.629149	0.369505	1.70268	0.0886277	0.477034	ENSG00000104221	BRF2	BRF2, RNA polymerase III transcription initiation factor subunit [Source:HGNC Symbol;Acc:HGNC:17298]	55290
ENST00000219343.9	345.416	0.60685	0.302621	2.00531	0.0449299	0.382424	ENSG00000103064	SLC7A6	solute carrier family 7 member 6 [Source:HGNC Symbol;Acc:HGNC:11064]	9057
ENST00000331710.8	259.57	0.161846	0.313541	0.516189	0.605722	0.886925	ENSG00000183735	TBK1	TANK binding kinase 1 [Source:HGNC Symbol;Acc:HGNC:11584]	29110
ENST00000377526.3	1093.17	0.0134572	0.184453	0.0729572	0.94184	0.979184	ENSG00000115307	AUP1	ancient ubiquitous protein 1 [Source:HGNC Symbol;Acc:HGNC:891]	550
ENST00000373731.5	356.029	0.486937	0.316089	1.54051	0.123436	0.54298	ENSG00000112078	KCTD20	potassium channel tetramerization domain containing 20 [Source:HGNC Symbol;Acc:HGNC:21052]	222658
ENST00000379104.5	132.175	1.12851	0.50532	2.23325	0.0255322	0.299923	ENSG00000072682	P4HA2	prolyl 4-hydroxylase subunit alpha 2 [Source:HGNC Symbol;Acc:HGNC:8547]	8974
ENST00000233154.7	198.013	0.983106	0.44698	2.19944	0.0278468	0.310661	ENSG00000071051	NCK2	NCK adaptor protein 2 [Source:HGNC Symbol;Acc:HGNC:7665]	8440
ENST00000372977.6	234.997	0.17073	0.330256	0.516962	0.605183	0.886925	ENSG00000137413	TAF8	TATA-box binding protein associated factor 8 [Source:HGNC Symbol;Acc:HGNC:17300]	129685
ENST00000601220.4	686.607	0.542811	0.219055	2.47796	0.0132135	0.231837	ENSG00000130724	CHMP2A	charged multivesicular body protein 2A [Source:HGNC Symbol;Acc:HGNC:30216]	27243
ENST00000367075.3	1953.45	-0.056735	0.108591	-0.522463	0.601348	0.886661	ENSG00000092820	EZR	ezrin [Source:HGNC Symbol;Acc:HGNC:12691]	7430
ENST00000278823.5	2641.09	0.213479	0.110927	1.9245	0.0542918	0.412939	ENSG00000149480	MTA2	metastasis associated 1 family member 2 [Source:HGNC Symbol;Acc:HGNC:7411]	9219
ENST00000381591.4	436.347	0.0802627	0.275404	0.291436	0.770718	0.9393	ENSG00000015171	ZMYND11	zinc finger MYND-type containing 11 [Source:HGNC Symbol;Acc:HGNC:16966]	10771
ENST00000575882.4	380.025	-0.247251	0.332724	-0.743113	0.457413	0.817442	ENSG00000141198	TOM1L1	target of myb1 like 1 membrane trafficking protein [Source:HGNC Symbol;Acc:HGNC:11983]	1353
ENST00000559485.1	544.296	-0.00614556	0.206275	-0.029793	0.976232	0.990625	ENSG00000187627	RGPD1	RANBP2-like and GRIP domain containing 1 [Source:HGNC Symbol;Acc:HGNC:32414]	400966
ENST00000439211.5	804.636	0.0786518	0.212184	0.370676	0.710879	0.921238	ENSG00000228716	DHFR	dihydrofolate reductase [Source:HGNC Symbol;Acc:HGNC:2861]	1719
ENST00000393103.2	442.448	0.0701405	0.266074	0.263613	0.792079	0.944391	ENSG00000155368	DBI	diazepam binding inhibitor, acyl-CoA binding protein [Source:HGNC Symbol;Acc:HGNC:2690]	1622
ENST00000318037.3	296.267	-0.331862	0.518869	-0.639588	0.52244	0.848567	ENSG00000163961	RNF168	ring finger protein 168 [Source:HGNC Symbol;Acc:HGNC:26661]	165918
ENST00000518738.1	284.61	-0.0214357	0.327752	-0.0654022	0.947854	0.981089	ENSG00000155097	ATP6V1C1	ATPase H+ transporting V1 subunit C1 [Source:HGNC Symbol;Acc:HGNC:856]	528
ENST00000375746.1	460.986	0.184739	0.220016	0.839661	0.401098	0.788109	ENSG00000165025	SYK	spleen associated tyrosine kinase [Source:HGNC Symbol;Acc:HGNC:11491]	6850
ENST00000392011.5	272.016	0.905254	0.377323	2.39915	0.0164331	0.252599	ENSG00000130147	SH3BP4	SH3 domain binding protein 4 [Source:HGNC Symbol;Acc:HGNC:10826]	23677
ENST00000294383.6	1437.65	-0.0419869	0.234458	-0.179081	0.857874	0.957881	ENSG00000162402	USP24	ubiquitin specific peptidase 24 [Source:HGNC Symbol;Acc:HGNC:12623]	23358
ENST00000393432.7	6342.06	0.199516	0.0930253	2.14475	0.0319725	0.331885	ENSG00000169045	HNRNPH1	heterogeneous nuclear ribonucleoprotein H1 [Source:HGNC Symbol;Acc:HGNC:5041]	3187
ENST00000529384.4	720.673	0.180698	0.200572	0.900913	0.367635	0.770815	ENSG00000213465	ARL2	ADP ribosylation factor like GTPase 2 [Source:HGNC Symbol;Acc:HGNC:693]	402
ENST00000229812.7	192.946	-0.616525	0.396505	-1.5549	0.11997	0.535358	ENSG00000112079	STK38	serine/threonine kinase 38 [Source:HGNC Symbol;Acc:HGNC:17847]	11329
ENST00000332298.8	107.398	-0.151322	0.449971	-0.336292	0.736651	0.92627	ENSG00000171700	RGS19	regulator of G protein signaling 19 [Source:HGNC Symbol;Acc:HGNC:13735]	10287
ENST00000324679.4	250.688	0.331472	0.339698	0.975782	0.329172	0.744808	ENSG00000151748	SAV1	salvador family WW domain containing protein 1 [Source:HGNC Symbol;Acc:HGNC:17795]	60485
ENST00000442898.4	474.33	0.189693	0.250005	0.758758	0.447997	0.813939	ENSG00000181404	WASHC1	WASH complex subunit 1 [Source:HGNC Symbol;Acc:HGNC:24361]	100287171
ENST00000269499.8	162.148	-0.100637	0.587055	-0.171427	0.863888	0.959924	ENSG00000141664	ZCCHC2	zinc finger CCHC-type containing 2 [Source:HGNC Symbol;Acc:HGNC:22916]	54877
ENST00000340342.9	469.315	-0.00804847	0.216674	-0.0371455	0.970369	0.988453	ENSG00000135047	CTSL	cathepsin L [Source:HGNC Symbol;Acc:HGNC:2537]	1514
ENST00000305536.9	313.365	-1.33782	0.462765	-2.89092	0.00384114	0.14395	ENSG00000134597	RBMX2	RNA binding motif protein, X-linked 2 [Source:HGNC Symbol;Acc:HGNC:24282]	51634
ENST00000226574.7	432.579	0.0889056	0.237706	0.374014	0.708394	0.920648	ENSG00000109320	NFKB1	nuclear factor kappa B subunit 1 [Source:HGNC Symbol;Acc:HGNC:7794]	4790
ENST00000297338.5	2033.21	-0.178715	0.142811	-1.25141	0.210785	0.651598	ENSG00000164754	RAD21	RAD21 cohesin complex component [Source:HGNC Symbol;Acc:HGNC:9811]	5885
ENST00000368020.4	323.465	-0.505882	0.480639	-1.05252	0.292562	0.712311	ENSG00000158773	USF1	upstream transcription factor 1 [Source:HGNC Symbol;Acc:HGNC:12593]	7391
ENST00000546354.4	93.3936	-0.771399	0.618957	-1.24629	0.212658	0.653916	ENSG00000178752	ERFE	erythroferrone [Source:HGNC Symbol;Acc:HGNC:26727]	151176
ENST00000325222.7	1016.28	-0.328254	0.170749	-1.92243	0.0545511	0.414095	ENSG00000055130	CUL1	cullin 1 [Source:HGNC Symbol;Acc:HGNC:2551]	8454
ENST00000264669.8	207.958	0.0710349	0.508117	0.1398	0.888818	0.967515	ENSG00000124279	FASTKD3	FAST kinase domains 3 [Source:HGNC Symbol;Acc:HGNC:28758]	79072
ENST00000383202.5	473.224	-0.168131	0.337096	-0.498763	0.617946	0.889695	ENSG00000118007	STAG1	stromal antigen 1 [Source:HGNC Symbol;Acc:HGNC:11354]	10274
ENST00000347613.7	546.108	0.103272	0.329111	0.31379	0.753681	0.933217	ENSG00000109572	CLCN3	chloride voltage-gated channel 3 [Source:HGNC Symbol;Acc:HGNC:2021]	1182
ENST00000392379.4	139.282	-0.7692	0.49423	-1.55636	0.119622	0.535044	ENSG00000161267	BDH1	3-hydroxybutyrate dehydrogenase 1 [Source:HGNC Symbol;Acc:HGNC:1027]	622
ENST00000359520.10	153.392	-0.119309	0.400197	-0.298127	0.765606	0.938109	ENSG00000196663	TECPR2	tectonin beta-propeller repeat containing 2 [Source:HGNC Symbol;Acc:HGNC:19957]	9895
ENST00000272444.6	237.393	-0.260378	0.293	-0.888661	0.374185	0.775738	ENSG00000144048	DUSP11	dual specificity phosphatase 11 [Source:HGNC Symbol;Acc:HGNC:3066]	8446
ENST00000389156.7	338.028	0.160651	0.302057	0.531857	0.594825	0.884511	ENSG00000198780	FAM169A	family with sequence similarity 169 member A [Source:HGNC Symbol;Acc:HGNC:29138]	26049
ENST00000263062.8	229.642	-0.0363451	0.507284	-0.0716464	0.942883	0.979382	ENSG00000120616	EPC1	enhancer of polycomb homolog 1 [Source:HGNC Symbol;Acc:HGNC:19876]	80314
ENST00000200457.7	686.738	0.410586	0.219813	1.86788	0.0617785	0.430173	ENSG00000087077	TRIP6	thyroid hormone receptor interactor 6 [Source:HGNC Symbol;Acc:HGNC:12311]	7205
ENST00000366999.7	371.86	0.283795	0.243471	1.16562	0.243768	0.675149	ENSG00000117650	NEK2	NIMA related kinase 2 [Source:HGNC Symbol;Acc:HGNC:7745]	4751
ENST00000510461.4	259.611	-0.33417	0.34918	-0.957016	0.338559	0.752781	ENSG00000217128	FNIP1	folliculin interacting protein 1 [Source:HGNC Symbol;Acc:HGNC:29418]	96459
ENST00000262030.6	9927.3	0.0846342	0.100284	0.843943	0.398702	0.78618	ENSG00000110955	ATP5B	ATP synthase, H+ transporting, mitochondrial F1 complex, beta polypeptide [Source:HGNC Symbol;Acc:HGNC:830]	506
ENST00000255641.11	755.31	0.541266	0.258654	2.09262	0.036383	0.348771	ENSG00000133275	CSNK1G2	casein kinase 1 gamma 2 [Source:HGNC Symbol;Acc:HGNC:2455]	1455
ENST00000621494.1	180.738	-0.157602	0.396864	-0.397119	0.69128	0.913815	ENSG00000089916	GPATCH2L	G-patch domain containing 2 like [Source:HGNC Symbol;Acc:HGNC:20210]	55668
ENST00000340281.7	621.023	0.181159	0.220797	0.820479	0.411943	0.795893	ENSG00000162664	ZNF326	zinc finger protein 326 [Source:HGNC Symbol;Acc:HGNC:14104]	284695
ENST00000602795.4	1235.42	0.196169	0.146949	1.33494	0.181896	0.622684	ENSG00000101158	NELFCD	negative elongation factor complex member C/D [Source:HGNC Symbol;Acc:HGNC:15934]	51497
ENST00000233027.8	640.449	-0.125578	0.298508	-0.420685	0.673985	0.909453	ENSG00000114904	NEK4	NIMA related kinase 4 [Source:HGNC Symbol;Acc:HGNC:11399]	6787
ENST00000615954.3	231.85	-0.377167	0.37468	-1.00664	0.31411	0.731942	ENSG00000110066	KMT5B	lysine methyltransferase 5B [Source:HGNC Symbol;Acc:HGNC:24283]	51111
ENST00000255175.4	513.199	-0.268334	0.193526	-1.38655	0.165579	0.603758	ENSG00000132824	SERINC3	serine incorporator 3 [Source:HGNC Symbol;Acc:HGNC:11699]	10955
ENST00000309235.5	217.831	-0.106484	0.355271	-0.299725	0.764387	0.937436	ENSG00000173258	ZNF483	zinc finger protein 483 [Source:HGNC Symbol;Acc:HGNC:23384]	158399
ENST00000360258.7	441.654	0.106696	0.243244	0.438637	0.660924	0.905902	ENSG00000170854	RIOX2	ribosomal oxygenase 2 [Source:HGNC Symbol;Acc:HGNC:19441]	84864
ENST00000486483.4	319.66	-0.485877	0.301467	-1.61171	0.107026	0.511182	ENSG00000163659	TIPARP	TCDD inducible poly(ADP-ribose) polymerase [Source:HGNC Symbol;Acc:HGNC:23696]	25976
ENST00000234831.8	1056.12	-0.111565	0.150557	-0.741013	0.458685	0.817915	ENSG00000116209	TMEM59	transmembrane protein 59 [Source:HGNC Symbol;Acc:HGNC:1239]	9528
ENST00000361188.8	2788.18	-0.085836	0.149412	-0.574492	0.565635	0.87168	ENSG00000198901	PRC1	protein regulator of cytokinesis 1 [Source:HGNC Symbol;Acc:HGNC:9341]	9055
ENST00000381271.5	234.25	-0.358764	0.292314	-1.22733	0.2197	0.658841	ENSG00000087448	KLHL42	kelch like family member 42 [Source:HGNC Symbol;Acc:HGNC:29252]	57542
ENST00000379485.1	383.075	-0.240506	0.380313	-0.632389	0.527132	0.850152	ENSG00000165572	KBTBD6	kelch repeat and BTB domain containing 6 [Source:HGNC Symbol;Acc:HGNC:25340]	89890
ENST00000316999.8	425.035	-0.217432	0.225172	-0.965625	0.334232	0.750734	ENSG00000112305	SMAP1	small ArfGAP 1 [Source:HGNC Symbol;Acc:HGNC:19651]	60682
ENST00000263674.3	161.949	-0.317687	0.432327	-0.734831	0.462443	0.819934	ENSG00000110237	ARHGEF17	Rho guanine nucleotide exchange factor 17 [Source:HGNC Symbol;Acc:HGNC:21726]	9828
ENST00000455895.5	596.751	0.687976	0.292608	2.35119	0.0187135	0.265187	ENSG00000160058	BSDC1	BSD domain containing 1 [Source:HGNC Symbol;Acc:HGNC:25501]	55108
ENST00000378785.5	582.401	0.205245	0.204376	1.00425	0.315257	0.733509	ENSG00000215915	ATAD3C	ATPase family, AAA domain containing 3C [Source:HGNC Symbol;Acc:HGNC:32151]	219293
ENST00000346798.6	3076.34	0.330474	0.137325	2.40651	0.0161057	0.250945	ENSG00000142192	APP	amyloid beta precursor protein [Source:HGNC Symbol;Acc:HGNC:620]	351
ENST00000265563.11	448.01	0.394944	0.245817	1.60666	0.108129	0.511182	ENSG00000114302	PRKAR2A	protein kinase cAMP-dependent type II regulatory subunit alpha [Source:HGNC Symbol;Acc:HGNC:9391]	5576
ENST00000263025.7	501.977	-0.0336642	0.278641	-0.120816	0.903837	0.97172	ENSG00000102882	MAPK3	mitogen-activated protein kinase 3 [Source:HGNC Symbol;Acc:HGNC:6877]	5595
ENST00000447944.5	462.105	-0.482319	0.308294	-1.56448	0.117705	0.53119	ENSG00000138035	PNPT1	polyribonucleotide nucleotidyltransferase 1 [Source:HGNC Symbol;Acc:HGNC:23166]	87178
ENST00000435634.2	684.29	0.124553	0.225379	0.552637	0.580512	0.877076	ENSG00000223496	EXOSC6	exosome component 6 [Source:HGNC Symbol;Acc:HGNC:19055]	118460
ENST00000354209.6	570.508	0.253528	0.204777	1.23807	0.215689	0.655386	ENSG00000132356	PRKAA1	protein kinase AMP-activated catalytic subunit alpha 1 [Source:HGNC Symbol;Acc:HGNC:9376]	5562
ENST00000314332.5	8928.66	0.183788	0.139332	1.31906	0.187148	0.629183	ENSG00000180596	HIST1H2BC	histone cluster 1 H2B family member c [Source:HGNC Symbol;Acc:HGNC:4757]	8347
ENST00000373912.6	1208.92	-0.0703091	0.170789	-0.411671	0.680581	0.911261	ENSG00000117748	RPA2	replication protein A2 [Source:HGNC Symbol;Acc:HGNC:10290]	6118
ENST00000281419.6	200.555	0.188258	0.328571	0.572959	0.566673	0.87168	ENSG00000151693	ASAP2	ArfGAP with SH3 domain, ankyrin repeat and PH domain 2 [Source:HGNC Symbol;Acc:HGNC:2721]	8853
ENST00000535032.5	357.532	-0.064501	0.368857	-0.174867	0.861184	0.959218	ENSG00000141219	C17orf80	chromosome 17 open reading frame 80 [Source:HGNC Symbol;Acc:HGNC:29601]	55028
ENST00000392845.6	213.031	0.155135	0.37612	0.412461	0.680002	0.911233	ENSG00000169359	SLC33A1	solute carrier family 33 member 1 [Source:HGNC Symbol;Acc:HGNC:95]	9197
ENST00000393328.5	651.61	0.137228	0.210247	0.652699	0.51395	0.84545	ENSG00000121067	SPOP	speckle type BTB/POZ protein [Source:HGNC Symbol;Acc:HGNC:11254]	8405
ENST00000361417.5	161.216	0.124695	0.386206	0.322871	0.746793	0.930767	ENSG00000019144	PHLDB1	pleckstrin homology like domain family B member 1 [Source:HGNC Symbol;Acc:HGNC:23697]	23187
ENST00000316610.6	74.6411	0.070352	0.555455	0.126657	0.899212	0.971243	ENSG00000176055	MBLAC2	metallo-beta-lactamase domain containing 2 [Source:HGNC Symbol;Acc:HGNC:33711]	153364
ENST00000356454.4	162.66	0.703193	0.585087	1.20186	0.229417	0.669719	ENSG00000198142	SOWAHC	sosondowah ankyrin repeat domain family member C [Source:HGNC Symbol;Acc:HGNC:26149]	65124
ENST00000357324.9	1106.98	0.483526	0.246763	1.95947	0.0500575	0.399632	ENSG00000105726	ATP13A1	ATPase 13A1 [Source:HGNC Symbol;Acc:HGNC:24215]	57130
ENST00000344949.8	253.884	-0.170307	0.294595	-0.578106	0.563193	0.870266	ENSG00000036054	TBC1D23	TBC1 domain family member 23 [Source:HGNC Symbol;Acc:HGNC:25622]	55773
ENST00000530758.1	137.408	-0.701399	0.717257	-0.977892	0.328128	0.743731	ENSG00000254999	BRK1	BRICK1, SCAR/WAVE actin nucleating complex subunit [Source:HGNC Symbol;Acc:HGNC:23057]	55845
ENST00000599369.4	183.988	-0.0722743	0.47185	-0.153172	0.878263	0.962826	ENSG00000099326	MZF1	myeloid zinc finger 1 [Source:HGNC Symbol;Acc:HGNC:13108]	7593
ENST00000343245.6	190.432	-0.210678	0.378856	-0.55609	0.578149	0.875846	ENSG00000057663	ATG5	autophagy related 5 [Source:HGNC Symbol;Acc:HGNC:589]	9474
ENST00000361217.7	379.827	0.170254	0.351768	0.483995	0.628389	0.89373	ENSG00000198837	DENND4B	DENN domain containing 4B [Source:HGNC Symbol;Acc:HGNC:29044]	9909
ENST00000374720.6	333.846	-0.103136	0.293366	-0.35156	0.725168	0.924766	ENSG00000070214	SLC44A1	solute carrier family 44 member 1 [Source:HGNC Symbol;Acc:HGNC:18798]	23446
ENST00000261597.7	272.383	-0.588426	0.307868	-1.91129	0.0559667	0.415819	ENSG00000080986	NDC80	NDC80, kinetochore complex component [Source:HGNC Symbol;Acc:HGNC:16909]	10403
ENST00000396062.3	707.879	-0.301477	0.298777	-1.00904	0.312957	0.731007	ENSG00000100442	FKBP3	FK506 binding protein 3 [Source:HGNC Symbol;Acc:HGNC:3719]	2287
ENST00000367660.3	165.272	-0.0801909	0.433895	-0.184816	0.853373	0.95657	ENSG00000146386	ABRACL	ABRA C-terminal like [Source:HGNC Symbol;Acc:HGNC:21230]	58527
ENST00000313478.10	419.723	-0.357438	0.309557	-1.15467	0.248224	0.679294	ENSG00000092439	TRPM7	transient receptor potential cation channel subfamily M member 7 [Source:HGNC Symbol;Acc:HGNC:17994]	54822
ENST00000553781.4	1249.96	0.196294	0.200181	0.980581	0.326799	0.743059	ENSG00000258643	BCL2L2-PABPN1	BCL2L2-PABPN1 readthrough [Source:HGNC Symbol;Acc:HGNC:42959]	100529063
ENST00000328914.4	686.691	-0.170641	0.175362	-0.973077	0.330515	0.746293	ENSG00000164916	FOXK1	forkhead box K1 [Source:HGNC Symbol;Acc:HGNC:23480]	221937
ENST00000342085.7	209.445	-1.57799	0.37266	-4.23441	2.29155e-05	0.0185996	ENSG00000140992	PDPK1	3-phosphoinositide dependent protein kinase 1 [Source:HGNC Symbol;Acc:HGNC:8816]	5170
ENST00000380155.3	1612.03	0.0166047	0.156497	0.106102	0.915501	0.973911	ENSG00000169895	SYAP1	synapse associated protein 1 [Source:HGNC Symbol;Acc:HGNC:16273]	94056
ENST00000274026.8	1336.07	0.39934	0.195862	2.03888	0.0414619	0.370952	ENSG00000145386	CCNA2	cyclin A2 [Source:HGNC Symbol;Acc:HGNC:1578]	890
ENST00000392522.6	272.058	0.682034	0.273561	2.49317	0.012661	0.229934	ENSG00000185347	C14orf80	chromosome 14 open reading frame 80 [Source:HGNC Symbol;Acc:HGNC:20127]	283643
ENST00000377453.6	268.538	0.708593	0.313275	2.26189	0.0237043	0.294034	ENSG00000102805	CLN5	ceroid-lipofuscinosis, neuronal 5 [Source:HGNC Symbol;Acc:HGNC:2076]	1203
ENST00000306732.6	140.578	-0.385943	0.371911	-1.03773	0.299397	0.719596	ENSG00000164093	PITX2	paired like homeodomain 2 [Source:HGNC Symbol;Acc:HGNC:9005]	5308
ENST00000374851.1	210.582	0.274985	0.464226	0.592352	0.553615	0.865865	ENSG00000165152	TMEM246	transmembrane protein 246 [Source:HGNC Symbol;Acc:HGNC:28180]	84302
ENST00000559596.4	1498.33	0.0343938	0.185188	0.185723	0.852662	0.95657	ENSG00000137804	NUSAP1	nucleolar and spindle associated protein 1 [Source:HGNC Symbol;Acc:HGNC:18538]	51203
ENST00000394665.4	3576.48	-0.301177	0.138004	-2.18238	0.0290817	0.314205	ENSG00000109475	RPL34	ribosomal protein L34 [Source:HGNC Symbol;Acc:HGNC:10340]	6164
ENST00000252015.2	904.562	-0.497618	0.209262	-2.37797	0.0174084	0.259032	ENSG00000100991	TRPC4AP	transient receptor potential cation channel subfamily C member 4 associated protein [Source:HGNC Symbol;Acc:HGNC:16181]	26133
ENST00000341255.3	237.892	0.27349	0.33517	0.815976	0.414514	0.79641	ENSG00000188636	RTL6	retrotransposon Gag like 6 [Source:HGNC Symbol;Acc:HGNC:13343]	84247
ENST00000296473.6	369.233	0.277754	0.280148	0.991457	0.321462	0.738396	ENSG00000164077	MON1A	MON1 homolog A, secretory trafficking associated [Source:HGNC Symbol;Acc:HGNC:28207]	84315
ENST00000361361.5	394.911	0.0315045	0.379249	0.0830708	0.933795	0.976725	ENSG00000160767	FAM189B	family with sequence similarity 189 member B [Source:HGNC Symbol;Acc:HGNC:1233]	10712
ENST00000372133.6	372.285	0.0331924	0.321622	0.103203	0.917802	0.974697	ENSG00000096080	MRPS18A	mitochondrial ribosomal protein S18A [Source:HGNC Symbol;Acc:HGNC:14515]	55168
ENST00000371514.6	519.987	0.0174742	0.214385	0.0815088	0.935037	0.976925	ENSG00000116171	SCP2	sterol carrier protein 2 [Source:HGNC Symbol;Acc:HGNC:10606]	6342
ENST00000397192.4	440.936	-0.101351	0.255781	-0.39624	0.691928	0.914202	ENSG00000157212	PAXIP1	PAX interacting protein 1 [Source:HGNC Symbol;Acc:HGNC:8624]	22976
ENST00000278505.4	112.851	-0.0729564	0.43104	-0.169257	0.865595	0.960356	ENSG00000149218	ENDOD1	endonuclease domain containing 1 [Source:HGNC Symbol;Acc:HGNC:29129]	23052
ENST00000309328.6	446.816	0.0169854	0.203926	0.083292	0.933619	0.976725	ENSG00000173465	SSSCA1	Sjogren syndrome/scleroderma autoantigen 1 [Source:HGNC Symbol;Acc:HGNC:11328]	10534
ENST00000305883.4	130.888	0.776231	0.465644	1.66701	0.0955134	0.489756	ENSG00000172059	KLF11	Kruppel like factor 11 [Source:HGNC Symbol;Acc:HGNC:11811]	8462
ENST00000393430.5	137.897	1.29319	0.450439	2.87095	0.0040924	0.147898	ENSG00000184517	ZFP1	ZFP1 zinc finger protein [Source:HGNC Symbol;Acc:HGNC:23328]	162239
ENST00000264454.6	154.654	0.140191	0.419451	0.334224	0.738211	0.926698	ENSG00000093183	SEC22C	SEC22 homolog C, vesicle trafficking protein [Source:HGNC Symbol;Acc:HGNC:16828]	9117
[truncated: 5,721 more rows]

## Sheet: RNA-seq, 36 hr
	baseMean	log2FoldChange	lfcSE	stat	pvalue	padj	ensg	gene	desc	entrez
ENST00000536246.4	175.203	0.219457	0.249349	0.880119	0.378795	0.999987	ENSG00000108852	MPP2	membrane palmitoylated protein 2 [Source:HGNC Symbol;Acc:HGNC:7220]	4355
ENST00000309424.6	701.701	-0.109365	0.124597	-0.877754	0.380077	0.999987	ENSG00000117877	CD3EAP	CD3e molecule associated protein [Source:HGNC Symbol;Acc:HGNC:24219]	10849
ENST00000366621.6	152.108	0.135572	0.387278	0.350063	0.726291	0.999987	ENSG00000135750	KCNK1	potassium two pore domain channel subfamily K member 1 [Source:HGNC Symbol;Acc:HGNC:6272]	3775
ENST00000513287.4	243.883	-0.112815	0.20905	-0.539656	0.589434	0.999987	ENSG00000080822	CLDND1	claudin domain containing 1 [Source:HGNC Symbol;Acc:HGNC:1322]	56650
ENST00000547905.4	977.365	0.0524404	0.132405	0.39606	0.692061	0.999987	ENSG00000161800	RACGAP1	Rac GTPase activating protein 1 [Source:HGNC Symbol;Acc:HGNC:9804]	29127
ENST00000372520.1	257.313	0.0439677	0.217268	0.202366	0.83963	0.999987	ENSG00000168612	ZSWIM1	zinc finger SWIM-type containing 1 [Source:HGNC Symbol;Acc:HGNC:16155]	90204
ENST00000413384.5	1233.63	0.0026972	0.152619	0.0176727	0.9859	0.999987	ENSG00000164889	SLC4A2	solute carrier family 4 member 2 [Source:HGNC Symbol;Acc:HGNC:11028]	6522
ENST00000539054.2	1267.7	-0.065439	0.102592	-0.637858	0.523566	0.999987	NA	NA	NA	NA
ENST00000288840.8	338.063	-0.264045	0.185839	-1.42082	0.155368	0.999987	ENSG00000137834	SMAD6	SMAD family member 6 [Source:HGNC Symbol;Acc:HGNC:6772]	4091
ENST00000254940.8	321.954	-0.130283	0.353295	-0.368766	0.712302	0.999987	ENSG00000132603	NIP7	NIP7, nucleolar pre-rRNA processing protein [Source:HGNC Symbol;Acc:HGNC:24328]	51388
ENST00000345125.6	462.446	0.0653944	0.187218	0.349295	0.726868	0.999987	ENSG00000164733	CTSB	cathepsin B [Source:HGNC Symbol;Acc:HGNC:2527]	1508
ENST00000314673.6	226.402	-0.168706	0.249338	-0.676617	0.498649	0.999987	ENSG00000135317	SNX14	sorting nexin 14 [Source:HGNC Symbol;Acc:HGNC:14977]	57231
ENST00000394223.1	505.671	-0.180976	0.339546	-0.532995	0.594037	0.999987	ENSG00000109390	NDUFC1	NADH:ubiquinone oxidoreductase subunit C1 [Source:HGNC Symbol;Acc:HGNC:7705]	4717
ENST00000392589.4	403.828	-0.119992	0.160715	-0.746612	0.455298	0.999987	ENSG00000112290	WASF1	WAS protein family member 1 [Source:HGNC Symbol;Acc:HGNC:12732]	8936
ENST00000313683.13	284.216	-0.238095	0.193225	-1.23222	0.217867	0.999987	ENSG00000182013	PNMA8A	paraneoplastic Ma antigen family member 8A [Source:HGNC Symbol;Acc:HGNC:25578]	55228
ENST00000380445.6	383.415	0.0389557	0.148251	0.262769	0.792728	0.999987	ENSG00000215305	VPS16	VPS16, CORVET/HOPS core subunit [Source:HGNC Symbol;Acc:HGNC:14584]	64601
ENST00000263280.9	1137.93	-0.0181431	0.178566	-0.101604	0.919071	0.999987	ENSG00000090372	STRN4	striatin 4 [Source:HGNC Symbol;Acc:HGNC:15721]	29888
ENST00000314787.6	251.187	-0.253329	0.224742	-1.1272	0.259657	0.999987	ENSG00000254093	PINX1	PIN2/TERF1 interacting, telomerase inhibitor 1 [Source:HGNC Symbol;Acc:HGNC:30046]	54984
ENST00000585064.4	108.633	0.00800837	0.448709	0.0178476	0.98576	0.999987	ENSG00000178927	C17orf62	chromosome 17 open reading frame 62 [Source:HGNC Symbol;Acc:HGNC:28672]	79415
ENST00000329286.6	181.288	-0.0876543	0.273066	-0.321001	0.74821	0.999987	ENSG00000206418	RAB12	RAB12, member RAS oncogene family [Source:HGNC Symbol;Acc:HGNC:31332]	201475
ENST00000397588.6	504.509	0.0157435	0.246884	0.0637686	0.949154	0.999987	ENSG00000153046	CDYL	chromodomain Y like [Source:HGNC Symbol;Acc:HGNC:1811]	9425
ENST00000260665.10	1910.73	0.120014	0.124691	0.96249	0.335803	0.999987	ENSG00000138095	LRPPRC	leucine rich pentatricopeptide repeat containing [Source:HGNC Symbol;Acc:HGNC:15714]	10128
ENST00000377745.3	5330.59	-0.0619094	0.155772	-0.397435	0.691046	0.999987	ENSG00000278705	HIST1H4B	histone cluster 1 H4 family member b [Source:HGNC Symbol;Acc:HGNC:4789]	8366
ENST00000349004.4	391.556	-0.0196856	0.178215	-0.11046	0.912045	0.999987	ENSG00000101079	NDRG3	NDRG family member 3 [Source:HGNC Symbol;Acc:HGNC:14462]	57446
ENST00000341068.6	989.5	0.174522	0.152936	1.14115	0.253809	0.999987	ENSG00000153107	ANAPC1	anaphase promoting complex subunit 1 [Source:HGNC Symbol;Acc:HGNC:19988]	64682
ENST00000382948.8	252.602	0.0117317	0.19851	0.0590988	0.952873	0.999987	ENSG00000141644	MBD1	methyl-CpG binding domain protein 1 [Source:HGNC Symbol;Acc:HGNC:6916]	4152
ENST00000584436.6	375.932	0.0864149	0.243941	0.354245	0.723155	0.999987	ENSG00000266074	BAHCC1	BAH domain and coiled-coil containing 1 [Source:HGNC Symbol;Acc:HGNC:29279]	57597
ENST00000326837.5	777.017	0.0419091	0.120839	0.346817	0.728729	0.999987	ENSG00000132716	DCAF8	DDB1 and CUL4 associated factor 8 [Source:HGNC Symbol;Acc:HGNC:24891]	50717
ENST00000335725.7	373.107	0.0781018	0.167327	0.466763	0.64067	0.999987	ENSG00000042088	TDP1	tyrosyl-DNA phosphodiesterase 1 [Source:HGNC Symbol;Acc:HGNC:18884]	55775
ENST00000488594.4	241.415	-0.0596947	0.253067	-0.235885	0.813522	0.999987	ENSG00000152904	GGPS1	geranylgeranyl diphosphate synthase 1 [Source:HGNC Symbol;Acc:HGNC:4249]	9453
ENST00000252674.8	658.822	0.103018	0.239191	0.430694	0.666691	0.999987	ENSG00000130382	MLLT1	MLLT1, super elongation complex subunit [Source:HGNC Symbol;Acc:HGNC:7134]	4298
ENST00000538396.4	289.814	-0.257128	0.305536	-0.841564	0.400032	0.999987	ENSG00000225663	MCRIP1	MAPK regulated corepressor interacting protein 1 [Source:HGNC Symbol;Acc:HGNC:28007]	348262
ENST00000300289.8	3107.5	-0.0201462	0.0941433	-0.213995	0.830551	0.999987	ENSG00000167004	PDIA3	protein disulfide isomerase family A member 3 [Source:HGNC Symbol;Acc:HGNC:4606]	2923
ENST00000262415.6	1078.7	0.108651	0.100246	1.08384	0.278434	0.999987	ENSG00000067596	DHX8	DEAH-box helicase 8 [Source:HGNC Symbol;Acc:HGNC:2749]	1659
ENST00000260408.6	383.534	0.210417	0.442361	0.475667	0.634312	0.999987	ENSG00000137845	ADAM10	ADAM metallopeptidase domain 10 [Source:HGNC Symbol;Acc:HGNC:188]	102
ENST00000381007.7	140.022	0.297507	0.562063	0.529313	0.596589	0.999987	ENSG00000197860	SGTB	small glutamine rich tetratricopeptide repeat containing beta [Source:HGNC Symbol;Acc:HGNC:23567]	54557
ENST00000316097.11	281.702	0.261943	0.25934	1.01004	0.312478	0.999987	ENSG00000227500	SCAMP4	secretory carrier membrane protein 4 [Source:HGNC Symbol;Acc:HGNC:30385]	113178
ENST00000251047.5	818.253	0.0155791	0.158114	0.0985307	0.921511	0.999987	ENSG00000074695	LMAN1	lectin, mannose binding 1 [Source:HGNC Symbol;Acc:HGNC:6631]	3998
ENST00000186436.8	398.068	-0.0475423	0.166899	-0.284857	0.775754	0.999987	ENSG00000075568	TMEM131	transmembrane protein 131 [Source:HGNC Symbol;Acc:HGNC:30366]	23505
ENST00000362007.4	502.347	0.119372	0.182137	0.655398	0.512212	0.999987	ENSG00000198715	GLMP	glycosylated lysosomal membrane protein [Source:HGNC Symbol;Acc:HGNC:29436]	112770
ENST00000399440.5	396.267	-0.150774	0.196408	-0.767656	0.442692	0.999987	ENSG00000100938	GMPR2	guanosine monophosphate reductase 2 [Source:HGNC Symbol;Acc:HGNC:4377]	51292
ENST00000295899.8	198.724	0.0323726	0.240583	0.134559	0.892961	0.999987	ENSG00000163634	THOC7	THO complex 7 [Source:HGNC Symbol;Acc:HGNC:29874]	80145
ENST00000503431.4	4320.79	-0.0181279	0.099938	-0.181391	0.856061	0.999987	ENSG00000154277	UCHL1	ubiquitin C-terminal hydrolase L1 [Source:HGNC Symbol;Acc:HGNC:12513]	7345
ENST00000333602.9	203.248	0.242666	0.31009	0.782568	0.433881	0.999987	ENSG00000061938	TNK2	tyrosine kinase non receptor 2 [Source:HGNC Symbol;Acc:HGNC:19297]	10188
ENST00000263073.9	411.564	-0.0534228	0.155478	-0.343605	0.731144	0.999987	ENSG00000070366	SMG6	SMG6, nonsense mediated mRNA decay factor [Source:HGNC Symbol;Acc:HGNC:17809]	23293
ENST00000267068.5	217.336	0.0744101	0.313762	0.237154	0.812537	0.999987	ENSG00000244754	N4BP2L2	NEDD4 binding protein 2 like 2 [Source:HGNC Symbol;Acc:HGNC:26916]	10443
ENST00000577856.2	466.323	0.360837	0.176944	2.03928	0.0414225	0.999987	ENSG00000263353	PPIAL4A	peptidylprolyl isomerase A like 4A [Source:HGNC Symbol;Acc:HGNC:24369]	653505
ENST00000517682.5	750.504	-0.0141439	0.193218	-0.073202	0.941645	0.999987	ENSG00000164919	COX6C	cytochrome c oxidase subunit 6C [Source:HGNC Symbol;Acc:HGNC:2285]	1345
ENST00000439151.5	2351.17	0.0040896	0.0895415	0.0456727	0.963571	0.999987	ENSG00000165671	NSD1	nuclear receptor binding SET domain protein 1 [Source:HGNC Symbol;Acc:HGNC:14234]	64324
ENST00000368969.7	835.385	-0.0150719	0.155698	-0.0968021	0.922884	0.999987	ENSG00000143379	SETDB1	SET domain bifurcated 1 [Source:HGNC Symbol;Acc:HGNC:10761]	9869
ENST00000323963.8	1642.4	-0.0691806	0.13095	-0.528297	0.597293	0.999987	ENSG00000156976	EIF4A2	eukaryotic translation initiation factor 4A2 [Source:HGNC Symbol;Acc:HGNC:3284]	1974
ENST00000358572.8	245.186	-0.0868501	0.286183	-0.303478	0.761526	0.999987	ENSG00000198498	TMA16	translation machinery associated 16 homolog [Source:HGNC Symbol;Acc:HGNC:25638]	55319
ENST00000350997.10	304.264	0.00528166	0.266549	0.019815	0.984191	0.999987	ENSG00000149485	FADS1	fatty acid desaturase 1 [Source:HGNC Symbol;Acc:HGNC:3574]	3992
ENST00000320027.8	1501.21	0.0246332	0.112526	0.218912	0.826719	0.999987	ENSG00000120694	HSPH1	heat shock protein family H (Hsp110) member 1 [Source:HGNC Symbol;Acc:HGNC:16969]	10808
ENST00000393409.2	937.859	-0.0829072	0.233512	-0.355045	0.722556	0.999987	ENSG00000114554	PLXNA1	plexin A1 [Source:HGNC Symbol;Acc:HGNC:9099]	5361
ENST00000260762.9	310.341	0.139034	0.200632	0.692982	0.488321	0.999987	ENSG00000138190	EXOC6	exocyst complex component 6 [Source:HGNC Symbol;Acc:HGNC:23196]	54536
ENST00000354283.7	1772.88	0.0354726	0.0856108	0.414347	0.67862	0.999987	ENSG00000145833	DDX46	DEAD-box helicase 46 [Source:HGNC Symbol;Acc:HGNC:18681]	9879
ENST00000402676.5	2501.68	-0.00745797	0.0992806	-0.0751201	0.940119	0.999987	ENSG00000131016	AKAP12	A-kinase anchoring protein 12 [Source:HGNC Symbol;Acc:HGNC:370]	9590
ENST00000449291.5	220	0.111008	0.230871	0.480823	0.630642	0.999987	ENSG00000147813	NAPRT	nicotinate phosphoribosyltransferase [Source:HGNC Symbol;Acc:HGNC:30450]	93100
ENST00000352480.8	320.736	0.0493747	0.202063	0.244353	0.806958	0.999987	ENSG00000130707	ASS1	argininosuccinate synthase 1 [Source:HGNC Symbol;Acc:HGNC:758]	445
ENST00000380394.7	17486.2	-0.053819	0.0831839	-0.646989	0.517639	0.999987	ENSG00000137154	RPS6	ribosomal protein S6 [Source:HGNC Symbol;Acc:HGNC:10429]	6194
ENST00000395405.4	1383.85	-0.0830755	0.117365	-0.707839	0.479045	0.999987	ENSG00000122952	ZWINT	ZW10 interacting kinetochore protein [Source:HGNC Symbol;Acc:HGNC:13195]	11130
ENST00000378756.6	2249.82	0.0277579	0.113559	0.244437	0.806893	0.999987	ENSG00000197785	ATAD3A	ATPase family, AAA domain containing 3A [Source:HGNC Symbol;Acc:HGNC:25567]	55210
ENST00000541477.4	629.011	-0.0743786	0.261902	-0.283994	0.776415	0.999987	ENSG00000111674	ENO2	enolase 2 [Source:HGNC Symbol;Acc:HGNC:3353]	2026
ENST00000559775.4	419.928	-0.102013	0.170875	-0.597006	0.550504	0.999987	ENSG00000086666	ZFAND6	zinc finger AN1-type containing 6 [Source:HGNC Symbol;Acc:HGNC:30164]	54469
ENST00000162044.12	906.011	-0.0645166	0.192829	-0.334579	0.737943	0.999987	ENSG00000064545	TMEM161A	transmembrane protein 161A [Source:HGNC Symbol;Acc:HGNC:26020]	54929
ENST00000372158.4	153.137	-0.0692527	0.279669	-0.247624	0.804425	0.999987	ENSG00000108219	TSPAN14	tetraspanin 14 [Source:HGNC Symbol;Acc:HGNC:23303]	81619
ENST00000367811.6	113.904	0.463833	0.313389	1.48005	0.138859	0.999987	ENSG00000143156	NME7	NME/NM23 family member 7 [Source:HGNC Symbol;Acc:HGNC:20461]	29922
ENST00000327300.10	3013.25	-0.0332464	0.130551	-0.254662	0.798984	0.999987	ENSG00000121774	KHDRBS1	KH RNA binding domain containing, signal transduction associated 1 [Source:HGNC Symbol;Acc:HGNC:18116]	10657
ENST00000320159.2	497.726	-0.00473048	0.217833	-0.021716	0.982674	0.999987	ENSG00000180035	ZNF48	zinc finger protein 48 [Source:HGNC Symbol;Acc:HGNC:13114]	197407
ENST00000336430.10	204.415	0.0754826	0.207557	0.363671	0.716103	0.999987	ENSG00000123130	ACOT9	acyl-CoA thioesterase 9 [Source:HGNC Symbol;Acc:HGNC:17152]	23597
ENST00000442241.7	712.251	-0.100156	0.141014	-0.710254	0.477547	0.999987	ENSG00000073536	NLE1	notchless homolog 1 [Source:HGNC Symbol;Acc:HGNC:19889]	54475
ENST00000323760.9	291.403	-0.23802	0.179969	-1.32256	0.18598	0.999987	ENSG00000158402	CDC25C	cell division cycle 25C [Source:HGNC Symbol;Acc:HGNC:1727]	995
ENST00000311921.7	515.113	0.0338739	0.12459	0.271882	0.785713	0.999987	ENSG00000168813	ZNF507	zinc finger protein 507 [Source:HGNC Symbol;Acc:HGNC:23783]	22847
ENST00000305786.5	1356.23	0.0146362	0.147942	0.0989321	0.921192	0.999987	ENSG00000172115	CYCS	cytochrome c, somatic [Source:HGNC Symbol;Acc:HGNC:19986]	54205
ENST00000392038.5	923.802	0.0630694	0.100435	0.627965	0.530027	0.999987	ENSG00000105221	AKT2	AKT serine/threonine kinase 2 [Source:HGNC Symbol;Acc:HGNC:392]	208
ENST00000559717.4	492.894	0.085056	0.353438	0.240653	0.809824	0.999987	ENSG00000196547	MAN2A2	mannosidase alpha class 2A member 2 [Source:HGNC Symbol;Acc:HGNC:6825]	4122
ENST00000557016.4	1062.5	-0.127746	0.111051	-1.15034	0.250004	0.999987	ENSG00000100632	ERH	enhancer of rudimentary homolog (Drosophila) [Source:HGNC Symbol;Acc:HGNC:3447]	2079
ENST00000263816.6	286.561	0.324309	0.305875	1.06027	0.289023	0.999987	ENSG00000081479	LRP2	LDL receptor related protein 2 [Source:HGNC Symbol;Acc:HGNC:6694]	4036
ENST00000223321.7	1197.72	0.0843956	0.255038	0.330914	0.740709	0.999987	ENSG00000106588	PSMA2	proteasome subunit alpha 2 [Source:HGNC Symbol;Acc:HGNC:9531]	5683
ENST00000589666.4	318.507	-0.074703	0.194309	-0.384455	0.700641	0.999987	ENSG00000132478	UNK	unkempt family zinc finger [Source:HGNC Symbol;Acc:HGNC:29369]	85451
ENST00000407464.5	204.615	-0.137185	0.212327	-0.646105	0.518211	0.999987	ENSG00000169635	HIC2	HIC ZBTB transcriptional repressor 2 [Source:HGNC Symbol;Acc:HGNC:18595]	23119
ENST00000342232.4	219.319	0.11245	0.262226	0.42883	0.668047	0.999987	ENSG00000104369	JPH1	junctophilin 1 [Source:HGNC Symbol;Acc:HGNC:14201]	56704
ENST00000411539.5	98.3673	0.357643	0.34736	1.02961	0.303195	0.999987	ENSG00000185033	SEMA4B	semaphorin 4B [Source:HGNC Symbol;Acc:HGNC:10730]	10509
ENST00000369550.8	1628.59	-0.184564	0.153638	-1.20129	0.229638	0.999987	ENSG00000130826	DKC1	dyskerin pseudouridine synthase 1 [Source:HGNC Symbol;Acc:HGNC:2890]	1736
ENST00000620157.3	942.788	0.067057	0.16188	0.41424	0.678699	0.999987	ENSG00000110367	DDX6	DEAD-box helicase 6 [Source:HGNC Symbol;Acc:HGNC:2747]	1656
ENST00000380325.3	1057.7	-0.0987762	0.169706	-0.582041	0.560539	0.999987	ENSG00000125901	MRPS26	mitochondrial ribosomal protein S26 [Source:HGNC Symbol;Acc:HGNC:14045]	64949
ENST00000396319.5	601.258	-0.00753935	0.166018	-0.0454128	0.963778	0.999987	ENSG00000106052	TAX1BP1	Tax1 binding protein 1 [Source:HGNC Symbol;Acc:HGNC:11575]	8887
ENST00000398955.1	173.496	-0.0664892	0.27602	-0.240885	0.809644	0.999987	ENSG00000137463	MGARP	mitochondria localized glutamic acid rich protein [Source:HGNC Symbol;Acc:HGNC:29969]	84709
ENST00000287844.5	1193.31	-0.000272081	0.126107	-0.00215754	0.998279	0.999987	ENSG00000033050	ABCF2	ATP binding cassette subfamily F member 2 [Source:HGNC Symbol;Acc:HGNC:71]	10061
ENST00000361143.8	98.6974	-0.380418	0.368681	-1.03184	0.302149	0.999987	ENSG00000114779	ABHD14B	abhydrolase domain containing 14B [Source:HGNC Symbol;Acc:HGNC:28235]	84836
ENST00000373509.5	125.672	-0.422936	0.616012	-0.686571	0.492353	0.999987	ENSG00000137193	PIM1	Pim-1 proto-oncogene, serine/threonine kinase [Source:HGNC Symbol;Acc:HGNC:8986]	5292
ENST00000248248.6	236.328	-0.00722159	0.292469	-0.0246918	0.980301	0.999987	ENSG00000103111	MON1B	MON1 homolog B, secretory trafficking associated [Source:HGNC Symbol;Acc:HGNC:25020]	22879
ENST00000552217.4	399.319	0.0588305	0.166561	0.353206	0.723934	0.999987	ENSG00000198015	MRPL42	mitochondrial ribosomal protein L42 [Source:HGNC Symbol;Acc:HGNC:14493]	28977
ENST00000354570.6	316.279	-0.0965979	0.184791	-0.522741	0.601154	0.999987	ENSG00000135525	MAP7	microtubule associated protein 7 [Source:HGNC Symbol;Acc:HGNC:6869]	9053
ENST00000373908.4	362.035	-0.0556666	0.177742	-0.313187	0.754138	0.999987	ENSG00000144591	GMPPA	GDP-mannose pyrophosphorylase A [Source:HGNC Symbol;Acc:HGNC:22923]	29926
ENST00000361822.6	116.984	0.254348	0.406271	0.626056	0.531278	0.999987	ENSG00000198839	ZNF277	zinc finger protein 277 [Source:HGNC Symbol;Acc:HGNC:13070]	11179
ENST00000396183.6	5630.73	-0.0185099	0.0979586	-0.188956	0.850127	0.999987	ENSG00000168036	CTNNB1	catenin beta 1 [Source:HGNC Symbol;Acc:HGNC:2514]	1499
ENST00000543927.4	493.455	0.141447	0.259099	0.545918	0.585122	0.999987	ENSG00000284194	SCO2	SCO2, cytochrome c oxidase assembly protein [Source:NCBI gene;Acc:9997]	9997
ENST00000261758.5	468.589	-0.0254045	0.147501	-0.172233	0.863254	0.999987	ENSG00000117899	MESDC2	mesoderm development candidate 2 [Source:HGNC Symbol;Acc:HGNC:13520]	23184
ENST00000582330.1	142.748	-0.00688174	0.370328	-0.0185828	0.985174	0.999987	ENSG00000109066	TMEM104	transmembrane protein 104 [Source:HGNC Symbol;Acc:HGNC:25984]	54868
ENST00000380249.4	535.767	0.148957	0.18636	0.799294	0.42412	0.999987	ENSG00000188352	FOCAD	focadhesin [Source:HGNC Symbol;Acc:HGNC:23377]	54914
ENST00000394128.5	1833.04	-0.00366819	0.168178	-0.0218114	0.982598	0.999987	ENSG00000008838	MED24	mediator complex subunit 24 [Source:HGNC Symbol;Acc:HGNC:22963]	9862
ENST00000291842.8	651.691	-0.0764961	0.230794	-0.331447	0.740307	0.999987	ENSG00000160410	SHKBP1	SH3KBP1 binding protein 1 [Source:HGNC Symbol;Acc:HGNC:19214]	92799
ENST00000311916.5	478.56	0.119349	0.140614	0.848769	0.39601	0.999987	ENSG00000107815	TWNK	twinkle mtDNA helicase [Source:HGNC Symbol;Acc:HGNC:1160]	56652
ENST00000293831.11	21644.3	-0.0949267	0.0877783	-1.08144	0.279503	0.999987	ENSG00000161960	EIF4A1	eukaryotic translation initiation factor 4A1 [Source:HGNC Symbol;Acc:HGNC:3282]	1973
ENST00000307731.1	339.371	-0.104543	0.240774	-0.434197	0.664146	0.999987	ENSG00000168438	CDC40	cell division cycle 40 [Source:HGNC Symbol;Acc:HGNC:17350]	51362
ENST00000395951.6	2315.74	0.0946621	0.112459	0.841749	0.399928	0.999987	ENSG00000164924	YWHAZ	tyrosine 3-monooxygenase/tryptophan 5-monooxygenase activation protein zeta [Source:HGNC Symbol;Acc:HGNC:12855]	7534
ENST00000346234.6	135.533	-0.206377	0.518054	-0.39837	0.690357	0.999987	ENSG00000134996	OSTF1	osteoclast stimulating factor 1 [Source:HGNC Symbol;Acc:HGNC:8510]	26578
ENST00000328554.7	152.37	-0.121377	0.453013	-0.267932	0.788752	0.999987	ENSG00000215012	C22orf29	chromosome 22 open reading frame 29 [Source:HGNC Symbol;Acc:HGNC:26112]	79680
ENST00000263881.6	199.932	0.286904	0.223699	1.28255	0.199651	0.999987	ENSG00000011566	MAP4K3	mitogen-activated protein kinase kinase kinase kinase 3 [Source:HGNC Symbol;Acc:HGNC:6865]	8491
ENST00000255764.3	150.397	-0.0168434	0.294611	-0.0571719	0.954408	0.999987	ENSG00000133398	MED10	mediator complex subunit 10 [Source:HGNC Symbol;Acc:HGNC:28760]	84246
ENST00000308394.7	258.358	0.0572056	0.361575	0.158212	0.87429	0.999987	ENSG00000164305	CASP3	caspase 3 [Source:HGNC Symbol;Acc:HGNC:1504]	836
ENST00000435224.2	126.929	-0.0682406	0.4308	-0.158404	0.874138	0.999987	ENSG00000166016	ABTB2	ankyrin repeat and BTB domain containing 2 [Source:HGNC Symbol;Acc:HGNC:23842]	25841
ENST00000354919.9	224.66	0.0265793	0.239867	0.110809	0.911768	0.999987	ENSG00000152455	SUV39H2	suppressor of variegation 3-9 homolog 2 [Source:HGNC Symbol;Acc:HGNC:17287]	79723
ENST00000311669.11	659.946	0.0283594	0.223741	0.126751	0.899138	0.999987	ENSG00000159322	ADPGK	ADP dependent glucokinase [Source:HGNC Symbol;Acc:HGNC:25250]	83440
ENST00000295704.5	327.472	-0.156423	0.275856	-0.567047	0.570682	0.999987	ENSG00000163481	RNF25	ring finger protein 25 [Source:HGNC Symbol;Acc:HGNC:14662]	64320
ENST00000233630.9	152.434	-0.175459	0.21389	-0.820323	0.412032	0.999987	ENSG00000115289	PCGF1	polycomb group ring finger 1 [Source:HGNC Symbol;Acc:HGNC:17615]	84759
ENST00000310786.7	1016.4	-0.0733823	0.106987	-0.685898	0.492777	0.999987	ENSG00000135535	CD164	CD164 molecule [Source:HGNC Symbol;Acc:HGNC:1632]	8763
ENST00000435983.4	8529.59	-0.0824853	0.102036	-0.808398	0.418862	0.999987	ENSG00000144713	RPL32	ribosomal protein L32 [Source:HGNC Symbol;Acc:HGNC:10336]	6161
ENST00000541790.2	6580.08	-0.102437	0.116402	-0.880025	0.378846	0.999987	ENSG00000273802	HIST1H2BG	histone cluster 1 H2B family member g [Source:HGNC Symbol;Acc:HGNC:4746]	8339
ENST00000380520.4	258.587	-0.0578486	0.263525	-0.219518	0.826246	0.999987	ENSG00000124570	SERPINB6	serpin family B member 6 [Source:HGNC Symbol;Acc:HGNC:8950]	5269
ENST00000347512.6	11926.2	-0.0578594	0.139582	-0.414521	0.678493	0.999987	ENSG00000130255	RPL36	ribosomal protein L36 [Source:HGNC Symbol;Acc:HGNC:13631]	25873
ENST00000261167.5	1178.56	0.0391589	0.151965	0.257683	0.796651	0.999987	ENSG00000084463	WBP11	WW domain binding protein 11 [Source:HGNC Symbol;Acc:HGNC:16461]	51729
ENST00000215742.7	229.296	-0.201519	0.406966	-0.495174	0.620477	0.999987	ENSG00000184436	THAP7	THAP domain containing 7 [Source:HGNC Symbol;Acc:HGNC:23190]	80764
ENST00000442966.5	309.914	-0.134341	0.168574	-0.79693	0.425492	0.999987	ENSG00000241370	RPP21	ribonuclease P/MRP subunit p21 [Source:HGNC Symbol;Acc:HGNC:21300]	79897
ENST00000409788.6	232.002	0.147886	0.216905	0.6818	0.495366	0.999987	ENSG00000135932	CAB39	calcium binding protein 39 [Source:HGNC Symbol;Acc:HGNC:20292]	51719
ENST00000332290.3	436.074	-0.00990887	0.178308	-0.0555715	0.955683	0.999987	ENSG00000185127	C6orf120	chromosome 6 open reading frame 120 [Source:HGNC Symbol;Acc:HGNC:21247]	387263
ENST00000410062.7	358.238	0.119584	0.333034	0.359075	0.719539	0.999987	ENSG00000170035	UBE2E3	ubiquitin conjugating enzyme E2 E3 [Source:HGNC Symbol;Acc:HGNC:12479]	10477
ENST00000605216.4	395.232	0.0349259	0.210591	0.165847	0.868277	0.999987	ENSG00000214655	ZSWIM8	zinc finger SWIM-type containing 8 [Source:HGNC Symbol;Acc:HGNC:23528]	23053
ENST00000176643.9	571.816	0.143652	0.205336	0.699597	0.484179	0.999987	ENSG00000072210	ALDH3A2	aldehyde dehydrogenase 3 family member A2 [Source:HGNC Symbol;Acc:HGNC:403]	224
ENST00000343304.9	2259.91	-0.0881522	0.101721	-0.866609	0.386157	0.999987	ENSG00000132128	LRRC41	leucine rich repeat containing 41 [Source:HGNC Symbol;Acc:HGNC:16917]	10489
ENST00000537006.1	202.855	-0.167964	0.286921	-0.585402	0.558278	0.999987	ENSG00000171617	ENC1	ectodermal-neural cortex 1 [Source:HGNC Symbol;Acc:HGNC:3345]	8507
ENST00000397149.3	1252.96	-0.064722	0.104902	-0.616975	0.537251	0.999987	ENSG00000122692	SMU1	DNA replication regulator and spliceosomal factor [Source:HGNC Symbol;Acc:HGNC:18247]	55234
ENST00000409663.6	345.586	0.246459	0.207363	1.18854	0.234621	0.999987	ENSG00000121210	KIAA0922	KIAA0922 [Source:HGNC Symbol;Acc:HGNC:29146]	23240
ENST00000269260.5	559.02	-0.0638996	0.177649	-0.359695	0.719075	0.999987	ENSG00000141480	ARRB2	arrestin beta 2 [Source:HGNC Symbol;Acc:HGNC:712]	409
ENST00000276390.5	789.228	-0.123349	0.142411	-0.866149	0.386409	0.999987	ENSG00000147416	ATP6V1B2	ATPase H+ transporting V1 subunit B2 [Source:HGNC Symbol;Acc:HGNC:854]	526
ENST00000606911.5	589.366	-0.26648	0.140496	-1.89671	0.0578661	0.999987	ENSG00000143337	TOR1AIP1	torsin 1A interacting protein 1 [Source:HGNC Symbol;Acc:HGNC:29456]	26092
ENST00000342206.9	361.39	0.0998565	0.189548	0.526813	0.598323	0.999987	ENSG00000089289	IGBP1	immunoglobulin binding protein 1 [Source:HGNC Symbol;Acc:HGNC:5461]	3476
ENST00000354488.6	732.913	-0.0761779	0.15829	-0.481256	0.630335	0.999987	ENSG00000198171	DDRGK1	DDRGK domain containing 1 [Source:HGNC Symbol;Acc:HGNC:16110]	65992
ENST00000369811.4	228.231	-0.0203532	0.26079	-0.0780446	0.937793	0.999987	ENSG00000173915	USMG5	up-regulated during skeletal muscle growth 5 homolog (mouse) [Source:HGNC Symbol;Acc:HGNC:30889]	84833
ENST00000523037.4	671.184	-0.129393	0.158327	-0.817254	0.413783	0.999987	ENSG00000082515	MRPL22	mitochondrial ribosomal protein L22 [Source:HGNC Symbol;Acc:HGNC:14480]	29093
ENST00000399466.5	1350.72	-0.0566297	0.121839	-0.464791	0.642081	0.999987	ENSG00000111641	NOP2	NOP2 nucleolar protein [Source:HGNC Symbol;Acc:HGNC:7867]	4839
ENST00000373932.3	533.82	-0.13918	0.217967	-0.638538	0.523123	0.999987	ENSG00000131043	AAR2	AAR2 splicing factor homolog [Source:HGNC Symbol;Acc:HGNC:15886]	25980
ENST00000247668.5	724.446	0.0391016	0.211299	0.185054	0.853187	0.999987	ENSG00000127191	TRAF2	TNF receptor associated factor 2 [Source:HGNC Symbol;Acc:HGNC:12032]	7186
ENST00000419022.4	264.317	-0.239552	0.224518	-1.06696	0.285989	0.999987	ENSG00000007372	PAX6	paired box 6 [Source:HGNC Symbol;Acc:HGNC:8620]	5080
ENST00000372945.6	609.549	-0.308989	0.180329	-1.71348	0.0866243	0.999987	ENSG00000182180	MRPS16	mitochondrial ribosomal protein S16 [Source:HGNC Symbol;Acc:HGNC:14048]	51021
ENST00000263201.4	775.383	-0.104911	0.232528	-0.451175	0.651864	0.999987	ENSG00000093009	CDC45	cell division cycle 45 [Source:HGNC Symbol;Acc:HGNC:1739]	8318
ENST00000262177.7	661.59	0.0387855	0.164956	0.235126	0.814111	0.999987	ENSG00000105993	DNAJB6	DnaJ heat shock protein family (Hsp40) member B6 [Source:HGNC Symbol;Acc:HGNC:14888]	10049
ENST00000272227.6	2791.25	0.000805903	0.0802493	0.0100425	0.991987	0.999987	ENSG00000143870	PDIA6	protein disulfide isomerase family A member 6 [Source:HGNC Symbol;Acc:HGNC:30168]	10130
ENST00000422704.5	160.108	0.24616	0.35736	0.688829	0.490931	0.999987	ENSG00000187764	SEMA4D	semaphorin 4D [Source:HGNC Symbol;Acc:HGNC:10732]	10507
ENST00000339450.8	235.142	0.0695933	0.228113	0.305083	0.760303	0.999987	ENSG00000099219	ERMP1	endoplasmic reticulum metallopeptidase 1 [Source:HGNC Symbol;Acc:HGNC:23703]	79956
ENST00000226319.9	459.485	-0.0263236	0.139082	-0.189266	0.849884	0.999987	ENSG00000077684	JADE1	jade family PHD finger 1 [Source:HGNC Symbol;Acc:HGNC:30027]	79960
ENST00000376266.8	208.618	-0.182324	0.43722	-0.417007	0.676673	0.999987	ENSG00000204536	CCHCR1	coiled-coil alpha-helical rod protein 1 [Source:HGNC Symbol;Acc:HGNC:13930]	54535
ENST00000329143.4	178.054	0.0670373	0.283441	0.236513	0.813035	0.999987	ENSG00000165490	DDIAS	DNA damage induced apoptosis suppressor [Source:HGNC Symbol;Acc:HGNC:26351]	220042
ENST00000347642.6	363.324	0.036057	0.16904	0.213304	0.83109	0.999987	ENSG00000013561	RNF14	ring finger protein 14 [Source:HGNC Symbol;Acc:HGNC:10058]	9604
ENST00000369536.8	346.369	-0.0640195	0.184245	-0.347469	0.728239	0.999987	ENSG00000146282	RARS2	arginyl-tRNA synthetase 2, mitochondrial [Source:HGNC Symbol;Acc:HGNC:21406]	57038
ENST00000372592.6	127.976	0.00428904	0.475623	0.00901775	0.992805	0.999987	ENSG00000175287	PHYHD1	phytanoyl-CoA dioxygenase domain containing 1 [Source:HGNC Symbol;Acc:HGNC:23396]	254295
ENST00000533050.4	159.489	-0.391874	0.471242	-0.831577	0.405648	0.999987	ENSG00000197798	FAM118B	family with sequence similarity 118 member B [Source:HGNC Symbol;Acc:HGNC:26110]	79607
ENST00000522337.4	373.975	0.000696021	0.231101	0.00301176	0.997597	0.999987	ENSG00000154582	ELOC	elongin C [Source:HGNC Symbol;Acc:HGNC:11617]	6921
ENST00000328236.8	252.6	0.115931	0.25095	0.461967	0.644105	0.999987	ENSG00000168944	CEP120	centrosomal protein 120 [Source:HGNC Symbol;Acc:HGNC:26690]	153241
ENST00000233146.5	1202.56	0.0861028	0.185052	0.465289	0.641724	0.999987	ENSG00000095002	MSH2	mutS homolog 2 [Source:HGNC Symbol;Acc:HGNC:7325]	4436
ENST00000262124.14	521.628	-0.164508	0.218562	-0.752686	0.451639	0.999987	ENSG00000085415	SEH1L	SEH1 like nucleoporin [Source:HGNC Symbol;Acc:HGNC:30379]	81929
ENST00000156109.6	404.426	-0.362181	0.191199	-1.89426	0.0581908	0.999987	ENSG00000068394	GPKOW	G-patch domain and KOW motifs [Source:HGNC Symbol;Acc:HGNC:30677]	27238
ENST00000371097.7	207.395	0.0969015	0.175765	0.551314	0.581419	0.999987	ENSG00000196233	LCOR	ligand dependent nuclear receptor corepressor [Source:HGNC Symbol;Acc:HGNC:29503]	84458
ENST00000394169.4	146.451	-0.0909456	0.250382	-0.363227	0.716435	0.999987	ENSG00000172057	ORMDL3	ORMDL sphingolipid biosynthesis regulator 3 [Source:HGNC Symbol;Acc:HGNC:16038]	94103
ENST00000315580.8	937.609	-0.143203	0.149375	-0.95868	0.33772	0.999987	ENSG00000182196	ARL6IP4	ADP ribosylation factor like GTPase 6 interacting protein 4 [Source:HGNC Symbol;Acc:HGNC:18076]	51329
ENST00000437633.4	348.571	0.242685	0.206706	1.17406	0.240371	0.999987	ENSG00000128512	DOCK4	dedicator of cytokinesis 4 [Source:HGNC Symbol;Acc:HGNC:19192]	9732
ENST00000536549.4	186.95	-0.0115856	0.294725	-0.0393099	0.968643	0.999987	ENSG00000177981	ASB8	ankyrin repeat and SOCS box containing 8 [Source:HGNC Symbol;Acc:HGNC:17183]	140461
ENST00000215882.8	549.73	-0.113742	0.210388	-0.540632	0.588761	0.999987	ENSG00000100075	SLC25A1	solute carrier family 25 member 1 [Source:HGNC Symbol;Acc:HGNC:10979]	6576
ENST00000339374.9	568.298	0.121385	0.127121	0.954881	0.339638	0.999987	ENSG00000165792	METTL17	methyltransferase like 17 [Source:HGNC Symbol;Acc:HGNC:19280]	64745
ENST00000409785.7	252.2	0.218086	0.223552	0.975552	0.329287	0.999987	ENSG00000176407	KCMF1	potassium channel modulatory factor 1 [Source:HGNC Symbol;Acc:HGNC:20589]	56888
ENST00000358701.8	680.955	0.0324413	0.221957	0.14616	0.883795	0.999987	ENSG00000165661	QSOX2	quiescin sulfhydryl oxidase 2 [Source:HGNC Symbol;Acc:HGNC:30249]	169714
ENST00000356853.8	126.531	-0.0179073	0.447109	-0.0400514	0.968052	0.999987	ENSG00000187736	NHEJ1	non-homologous end joining factor 1 [Source:HGNC Symbol;Acc:HGNC:25737]	79840
ENST00000341170.4	132.041	0.100839	0.509201	0.198034	0.843018	0.999987	ENSG00000136925	TSTD2	thiosulfate sulfurtransferase like domain containing 2 [Source:HGNC Symbol;Acc:HGNC:30087]	158427
ENST00000323853.8	5603.51	0.0749042	0.103479	0.723857	0.469154	0.999987	ENSG00000144028	SNRNP200	small nuclear ribonucleoprotein U5 subunit 200 [Source:HGNC Symbol;Acc:HGNC:30859]	23020
ENST00000434753.6	178.669	0.293022	0.281874	1.03955	0.298549	0.999987	ENSG00000101966	XIAP	X-linked inhibitor of apoptosis [Source:HGNC Symbol;Acc:HGNC:592]	331
ENST00000382021.2	728.82	0.0282024	0.275576	0.10234	0.918487	0.999987	ENSG00000168724	DNAJC21	DnaJ heat shock protein family (Hsp40) member C21 [Source:HGNC Symbol;Acc:HGNC:27030]	134218
ENST00000373242.5	609.722	-0.0480371	0.289046	-0.166192	0.868006	0.999987	ENSG00000079332	SAR1A	secretion associated Ras related GTPase 1A [Source:HGNC Symbol;Acc:HGNC:10534]	56681
ENST00000265727.10	143.35	0.435232	0.53191	0.818243	0.413218	0.999987	ENSG00000008277	ADAM22	ADAM metallopeptidase domain 22 [Source:HGNC Symbol;Acc:HGNC:201]	53616
ENST00000315913.8	513.17	-0.28762	0.283593	-1.0142	0.310488	0.999987	ENSG00000178028	DMAP1	DNA methyltransferase 1 associated protein 1 [Source:HGNC Symbol;Acc:HGNC:18291]	55929
ENST00000253237.8	1556.43	-0.0552719	0.118183	-0.467682	0.640012	0.999987	ENSG00000105447	GRWD1	glutamate rich WD repeat containing 1 [Source:HGNC Symbol;Acc:HGNC:21270]	83743
ENST00000428879.4	647.835	-0.00849135	0.168785	-0.0503086	0.959876	0.999987	ENSG00000168288	MMADHC	methylmalonic aciduria and homocystinuria, cblD type [Source:HGNC Symbol;Acc:HGNC:25221]	27249
ENST00000377627.6	128.909	-0.0734829	0.302451	-0.242958	0.808038	0.999987	ENSG00000041988	THAP3	THAP domain containing 3 [Source:HGNC Symbol;Acc:HGNC:20855]	90326
ENST00000290597.8	152.711	-0.190345	0.29304	-0.649554	0.51598	0.999987	ENSG00000159423	ALDH4A1	aldehyde dehydrogenase 4 family member A1 [Source:HGNC Symbol;Acc:HGNC:406]	8659
ENST00000288207.5	890.444	-0.1208	0.181286	-0.66635	0.505187	0.999987	ENSG00000157456	CCNB2	cyclin B2 [Source:HGNC Symbol;Acc:HGNC:1580]	9133
ENST00000228318.6	3327.74	-0.0483676	0.101795	-0.475148	0.634682	0.999987	ENSG00000075415	SLC25A3	solute carrier family 25 member 3 [Source:HGNC Symbol;Acc:HGNC:10989]	5250
ENST00000227520.8	1236.56	-0.13621	0.148469	-0.917429	0.358918	0.999987	ENSG00000110104	CCDC86	coiled-coil domain containing 86 [Source:HGNC Symbol;Acc:HGNC:28359]	79080
ENST00000258962.4	3917.13	-0.0287262	0.0999109	-0.287518	0.773715	0.999987	ENSG00000136450	SRSF1	serine and arginine rich splicing factor 1 [Source:HGNC Symbol;Acc:HGNC:10780]	6426
ENST00000394920.5	20187.5	-0.127517	0.121214	-1.052	0.2928	0.999987	ENSG00000161016	RPL8	ribosomal protein L8 [Source:HGNC Symbol;Acc:HGNC:10368]	6132
ENST00000466681.1	426.629	-0.0573186	0.212117	-0.270222	0.78699	0.999987	ENSG00000156928	MALSU1	mitochondrial assembly of ribosomal large subunit 1 [Source:HGNC Symbol;Acc:HGNC:21721]	115416
ENST00000331666.9	8885.05	-0.000503269	0.0906813	-0.00554986	0.995572	0.999987	ENSG00000184110	EIF3C	eukaryotic translation initiation factor 3 subunit C [Source:HGNC Symbol;Acc:HGNC:3279]	8663
ENST00000291568.5	481.372	-0.0548675	0.288246	-0.190349	0.849035	0.999987	ENSG00000160213	CSTB	cystatin B [Source:HGNC Symbol;Acc:HGNC:2482]	1476
ENST00000403346.6	804.08	-0.0465968	0.251019	-0.185631	0.852734	0.999987	ENSG00000115694	STK25	serine/threonine kinase 25 [Source:HGNC Symbol;Acc:HGNC:11404]	10494
ENST00000396383.4	524.127	-0.21479	0.255449	-0.840833	0.400442	0.999987	ENSG00000170892	TSEN34	tRNA splicing endonuclease subunit 34 [Source:HGNC Symbol;Acc:HGNC:15506]	79042
ENST00000029410.8	178.677	0.145205	0.332292	0.436979	0.662127	0.999987	ENSG00000027847	B4GALT7	beta-1,4-galactosyltransferase 7 [Source:HGNC Symbol;Acc:HGNC:930]	11285
ENST00000304043.8	1854.89	-0.0562217	0.187607	-0.299678	0.764423	0.999987	ENSG00000169567	HINT1	histidine triad nucleotide binding protein 1 [Source:HGNC Symbol;Acc:HGNC:4912]	3094
ENST00000263645.8	2513.84	-0.00291693	0.162873	-0.0179092	0.985711	0.999987	ENSG00000110651	CD81	CD81 molecule [Source:HGNC Symbol;Acc:HGNC:1701]	975
ENST00000350887.5	161.275	0.00375451	0.239829	0.0156549	0.98751	0.999987	ENSG00000184209	SNRNP35	small nuclear ribonucleoprotein U11/U12 subunit 35 [Source:HGNC Symbol;Acc:HGNC:30852]	11066
ENST00000619580.3	448.013	-0.0657153	0.171861	-0.382375	0.702183	0.999987	ENSG00000159335	PTMS	parathymosin [Source:HGNC Symbol;Acc:HGNC:9629]	5763
ENST00000256897.7	233.255	0.161134	0.235047	0.68554	0.493003	0.999987	ENSG00000134480	CCNH	cyclin H [Source:HGNC Symbol;Acc:HGNC:1594]	902
ENST00000593135.4	741.516	-0.016809	0.177412	-0.0947454	0.924517	0.999987	ENSG00000186185	KIF18B	kinesin family member 18B [Source:HGNC Symbol;Acc:HGNC:27102]	146909
ENST00000283882.3	636.353	-0.125663	0.189923	-0.661655	0.508192	0.999987	ENSG00000153774	CFDP1	craniofacial development protein 1 [Source:HGNC Symbol;Acc:HGNC:1873]	10428
ENST00000359523.5	436.658	0.116464	0.24543	0.47453	0.635122	0.999987	ENSG00000197965	MPZL1	myelin protein zero like 1 [Source:HGNC Symbol;Acc:HGNC:7226]	9019
ENST00000395511.6	315.352	-0.0194776	0.185573	-0.104959	0.916408	0.999987	ENSG00000109016	DHRS7B	dehydrogenase/reductase 7B [Source:HGNC Symbol;Acc:HGNC:24547]	25979
ENST00000394540.3	167.326	0.0466274	0.311316	0.149775	0.880942	0.999987	ENSG00000173486	FKBP2	FK506 binding protein 2 [Source:HGNC Symbol;Acc:HGNC:3718]	2286
ENST00000528780.4	206.596	-0.249069	0.287897	-0.865133	0.386966	0.999987	ENSG00000185885	IFITM1	interferon induced transmembrane protein 1 [Source:HGNC Symbol;Acc:HGNC:5412]	8519
ENST00000388837.5	546.895	-0.0221622	0.315553	-0.0702327	0.944008	0.999987	ENSG00000111057	KRT18	keratin 18 [Source:HGNC Symbol;Acc:HGNC:6430]	3875
ENST00000359564.2	460.533	0.0443707	0.160767	0.275994	0.782553	0.999987	ENSG00000111817	DSE	dermatan sulfate epimerase [Source:HGNC Symbol;Acc:HGNC:21144]	29940
ENST00000598725.4	1862.43	-0.0400702	0.180904	-0.2215	0.824703	0.999987	ENSG00000196235	SUPT5H	SPT5 homolog, DSIF elongation factor subunit [Source:HGNC Symbol;Acc:HGNC:11469]	6829
ENST00000294360.4	221.592	-0.0713862	0.243949	-0.292627	0.769807	0.999987	ENSG00000162384	C1orf123	chromosome 1 open reading frame 123 [Source:HGNC Symbol;Acc:HGNC:26059]	54987
ENST00000554581.4	466.893	-0.112472	0.19516	-0.576306	0.564408	0.999987	ENSG00000142208	AKT1	AKT serine/threonine kinase 1 [Source:HGNC Symbol;Acc:HGNC:391]	207
ENST00000397851.5	90.0861	0.073669	0.538542	0.136794	0.891194	0.999987	ENSG00000165795	NDRG2	NDRG family member 2 [Source:HGNC Symbol;Acc:HGNC:14460]	57447
ENST00000354858.9	1801.9	-0.0138045	0.124152	-0.11119	0.911465	0.999987	ENSG00000004455	AK2	adenylate kinase 2 [Source:HGNC Symbol;Acc:HGNC:362]	204
ENST00000312175.5	1019.39	0.0394758	0.108281	0.364568	0.715434	0.999987	ENSG00000175334	BANF1	barrier to autointegration factor 1 [Source:HGNC Symbol;Acc:HGNC:17397]	8815
ENST00000379177.4	1073.6	-0.0067059	0.115569	-0.0580252	0.953729	0.999987	ENSG00000005889	ZFX	zinc finger protein, X-linked [Source:HGNC Symbol;Acc:HGNC:12869]	7543
ENST00000333050.6	118.713	-0.0589754	0.365769	-0.161237	0.871907	0.999987	ENSG00000184857	TMEM186	transmembrane protein 186 [Source:HGNC Symbol;Acc:HGNC:24530]	25880
ENST00000622744.3	106.382	-0.0276611	0.418267	-0.0661327	0.947272	0.999987	ENSG00000187951	ARHGAP11B	Rho GTPase activating protein 11B [Source:HGNC Symbol;Acc:HGNC:15782]	89839
ENST00000370521.6	713.789	0.0837786	0.154845	0.541046	0.588476	0.999987	ENSG00000065243	PKN2	protein kinase N2 [Source:HGNC Symbol;Acc:HGNC:9406]	5586
ENST00000611957.3	336.345	0.13258	0.209654	0.632373	0.527143	0.999987	ENSG00000167110	GOLGA2	golgin A2 [Source:HGNC Symbol;Acc:HGNC:4425]	2801
ENST00000272542.6	1353.45	0.0637121	0.129795	0.490866	0.623521	0.999987	ENSG00000144136	SLC20A1	solute carrier family 20 member 1 [Source:HGNC Symbol;Acc:HGNC:10946]	6574
ENST00000262570.8	556.811	-0.032513	0.196353	-0.165585	0.868484	0.999987	ENSG00000106554	CHCHD3	coiled-coil-helix-coiled-coil-helix domain containing 3 [Source:HGNC Symbol;Acc:HGNC:21906]	54927
ENST00000247020.7	228.01	0.0362462	0.275175	0.131721	0.895205	0.999987	ENSG00000132581	SDF2	stromal cell derived factor 2 [Source:HGNC Symbol;Acc:HGNC:10675]	6388
ENST00000503794.4	483.261	-0.120516	0.205871	-0.585399	0.55828	0.999987	ENSG00000113552	GNPDA1	glucosamine-6-phosphate deaminase 1 [Source:HGNC Symbol;Acc:HGNC:4417]	10007
ENST00000264027.7	325.299	0.183528	0.206479	0.888844	0.374087	0.999987	ENSG00000109929	SC5D	sterol-C5-desaturase [Source:HGNC Symbol;Acc:HGNC:10547]	6309
ENST00000330333.9	261.22	-0.0985009	0.265293	-0.371291	0.710421	0.999987	ENSG00000182240	BACE2	beta-site APP-cleaving enzyme 2 [Source:HGNC Symbol;Acc:HGNC:934]	25825
ENST00000537169.1	141.863	-0.218012	0.267962	-0.813593	0.415878	0.999987	ENSG00000102401	ARMCX3	armadillo repeat containing, X-linked 3 [Source:HGNC Symbol;Acc:HGNC:24065]	51566
ENST00000621943.3	390.059	0.0194064	0.232199	0.0835767	0.933393	0.999987	ENSG00000066322	ELOVL1	ELOVL fatty acid elongase 1 [Source:HGNC Symbol;Acc:HGNC:14418]	64834
ENST00000256997.6	227.083	0.0669013	0.221794	0.301638	0.762928	0.999987	ENSG00000134575	ACP2	acid phosphatase 2, lysosomal [Source:HGNC Symbol;Acc:HGNC:123]	53
ENST00000524300.4	224.196	0.000863643	0.198226	0.00435685	0.996524	0.999987	ENSG00000040341	STAU2	staufen double-stranded RNA binding protein 2 [Source:HGNC Symbol;Acc:HGNC:11371]	27067
ENST00000317991.8	676.928	-0.21249	0.17119	-1.24125	0.214512	0.999987	ENSG00000089351	GRAMD1A	GRAM domain containing 1A [Source:HGNC Symbol;Acc:HGNC:29305]	57655
ENST00000544440.5	1913.53	0.124069	0.146997	0.844019	0.398659	0.999987	ENSG00000005810	MYCBP2	MYC binding protein 2, E3 ubiquitin protein ligase [Source:HGNC Symbol;Acc:HGNC:23386]	23077
ENST00000353533.8	244.675	0.00851844	0.256653	0.0331905	0.973523	0.999987	ENSG00000065559	MAP2K4	mitogen-activated protein kinase kinase 4 [Source:HGNC Symbol;Acc:HGNC:6844]	6416
ENST00000184956.9	545.145	0.0115653	0.158801	0.0728286	0.941942	0.999987	ENSG00000068097	HEATR6	HEAT repeat containing 6 [Source:HGNC Symbol;Acc:HGNC:24076]	63897
ENST00000417362.5	509.395	0.190654	0.230284	0.82791	0.407722	0.999987	ENSG00000103544	C16orf62	chromosome 16 open reading frame 62 [Source:HGNC Symbol;Acc:HGNC:24641]	57020
ENST00000016946.6	1032.7	0.00467994	0.128909	0.0363041	0.97104	0.999987	ENSG00000015568	RGPD5	RANBP2-like and GRIP domain containing 5 [Source:HGNC Symbol;Acc:HGNC:32418]	84220
ENST00000266673.8	181.966	-0.0690484	0.300575	-0.229721	0.818308	0.999987	ENSG00000139291	TMEM19	transmembrane protein 19 [Source:HGNC Symbol;Acc:HGNC:25605]	55266
ENST00000331552.10	113.3	-0.107284	0.308931	-0.347276	0.728384	0.999987	ENSG00000184162	NR2C2AP	nuclear receptor 2C2 associated protein [Source:HGNC Symbol;Acc:HGNC:30763]	126382
ENST00000327787.11	566.382	-0.116592	0.255492	-0.456344	0.648143	0.999987	ENSG00000185504	FAAP100	Fanconi anemia core complex associated protein 100 [Source:HGNC Symbol;Acc:HGNC:26171]	80233
ENST00000407537.4	659.268	-0.112037	0.166028	-0.674809	0.499797	0.999987	ENSG00000093010	COMT	catechol-O-methyltransferase [Source:HGNC Symbol;Acc:HGNC:2228]	1312
ENST00000299381.4	233.14	-0.010451	0.392593	-0.0266205	0.978762	0.999987	ENSG00000166295	ANAPC16	anaphase promoting complex subunit 16 [Source:HGNC Symbol;Acc:HGNC:26976]	119504
ENST00000416957.4	296.836	0.164321	0.257602	0.637888	0.523546	0.999987	ENSG00000075420	FNDC3B	fibronectin type III domain containing 3B [Source:HGNC Symbol;Acc:HGNC:24670]	64778
ENST00000330459.6	5168.47	0.0454065	0.0865215	0.524799	0.599723	0.999987	ENSG00000182481	KPNA2	karyopherin subunit alpha 2 [Source:HGNC Symbol;Acc:HGNC:6395]	3838
ENST00000379542.8	176.567	-0.125013	0.319372	-0.391433	0.695477	0.999987	ENSG00000137210	TMEM14B	transmembrane protein 14B [Source:HGNC Symbol;Acc:HGNC:21384]	81853
ENST00000303434.7	593.849	-0.080181	0.178818	-0.448395	0.653869	0.999987	ENSG00000170638	TRABD	TraB domain containing [Source:HGNC Symbol;Acc:HGNC:28805]	80305
ENST00000461494.4	206.102	0.0182322	0.20624	0.0884027	0.929557	0.999987	ENSG00000114209	PDCD10	programmed cell death 10 [Source:HGNC Symbol;Acc:HGNC:8761]	11235
ENST00000264279.8	1147.2	0.128641	0.178152	0.722083	0.470243	0.999987	ENSG00000055044	NOP58	NOP58 ribonucleoprotein [Source:HGNC Symbol;Acc:HGNC:29926]	51602
ENST00000342160.6	4757.22	0.120503	0.10921	1.10341	0.26985	0.999987	ENSG00000086758	HUWE1	HECT, UBA and WWE domain containing 1, E3 ubiquitin protein ligase [Source:HGNC Symbol;Acc:HGNC:30892]	10075
ENST00000223073.5	809.926	0.0695826	0.236493	0.294227	0.768584	0.999987	ENSG00000106344	RBM28	RNA binding motif protein 28 [Source:HGNC Symbol;Acc:HGNC:21863]	55131
ENST00000268704.5	533.402	0.0277674	0.224642	0.123607	0.901626	0.999987	ENSG00000197912	SPG7	SPG7, paraplegin matrix AAA peptidase subunit [Source:HGNC Symbol;Acc:HGNC:11237]	6687
ENST00000323929.6	486.824	0.184532	0.229073	0.805559	0.420497	0.999987	ENSG00000020922	MRE11	MRE11 homolog, double strand break repair nuclease [Source:HGNC Symbol;Acc:HGNC:7230]	4361
ENST00000397224.7	584.485	0.0481519	0.182375	0.264027	0.791759	0.999987	ENSG00000100350	FOXRED2	FAD dependent oxidoreductase domain containing 2 [Source:HGNC Symbol;Acc:HGNC:26264]	80020
ENST00000451491.2	363.21	-0.0932416	0.215472	-0.432731	0.66521	0.999987	ENSG00000184281	TSSC4	tumor suppressing subtransferable candidate 4 [Source:HGNC Symbol;Acc:HGNC:12386]	10078
ENST00000409404.5	796.437	0.164313	0.301259	0.545422	0.585463	0.999987	ENSG00000165323	FAT3	FAT atypical cadherin 3 [Source:HGNC Symbol;Acc:HGNC:23112]	120114
ENST00000225724.8	187.107	0.398424	0.274277	1.45264	0.146325	0.999987	ENSG00000108587	GOSR1	golgi SNAP receptor complex member 1 [Source:HGNC Symbol;Acc:HGNC:4430]	9527
ENST00000282412.7	243.985	-0.0318402	0.240083	-0.132621	0.894493	0.999987	ENSG00000138032	PPM1B	protein phosphatase, Mg2+/Mn2+ dependent 1B [Source:HGNC Symbol;Acc:HGNC:9276]	5495
ENST00000472745.1	354.52	0.0749238	0.209843	0.357047	0.721057	0.999987	ENSG00000133142	TCEAL4	transcription elongation factor A like 4 [Source:HGNC Symbol;Acc:HGNC:26121]	79921
ENST00000394073.4	423.684	0.088473	0.163323	0.541704	0.588022	0.999987	ENSG00000124356	STAMBP	STAM binding protein [Source:HGNC Symbol;Acc:HGNC:16950]	10617
ENST00000569545.4	18710.4	-0.0503668	0.0833805	-0.604059	0.545804	0.999987	ENSG00000149925	ALDOA	aldolase, fructose-bisphosphate A [Source:HGNC Symbol;Acc:HGNC:414]	226
ENST00000354725.6	2324.12	0.114131	0.11256	1.01395	0.310605	0.999987	ENSG00000197157	SND1	staphylococcal nuclease and tudor domain containing 1 [Source:HGNC Symbol;Acc:HGNC:30646]	27044
ENST00000336470.7	1027.53	0.11616	0.108975	1.06593	0.286453	0.999987	ENSG00000130119	GNL3L	G protein nucleolar 3 like [Source:HGNC Symbol;Acc:HGNC:25553]	54552
ENST00000454775.4	365.276	0.169066	0.219071	0.771742	0.440267	0.999987	ENSG00000135913	USP37	ubiquitin specific peptidase 37 [Source:HGNC Symbol;Acc:HGNC:20063]	57695
ENST00000379942.4	237.786	0.0485719	0.210967	0.230235	0.81791	0.999987	ENSG00000044446	PHKA2	phosphorylase kinase regulatory subunit alpha 2 [Source:HGNC Symbol;Acc:HGNC:8926]	5256
ENST00000349139.5	1691.9	0.0806898	0.0979333	0.823926	0.409981	0.999987	ENSG00000065183	WDR3	WD repeat domain 3 [Source:HGNC Symbol;Acc:HGNC:12755]	10885
ENST00000509990.4	6137.49	0.0386662	0.119827	0.322684	0.746934	0.999987	ENSG00000280987	MATR3	matrin 3 [Source:NCBI gene;Acc:9782]	9782
ENST00000247665.11	1025.65	-0.101141	0.152193	-0.66456	0.506332	0.999987	ENSG00000054148	PHPT1	phosphohistidine phosphatase 1 [Source:HGNC Symbol;Acc:HGNC:30033]	29085
ENST00000283415.3	1526.78	0.131369	0.11831	1.11038	0.266834	0.999987	ENSG00000153395	LPCAT1	lysophosphatidylcholine acyltransferase 1 [Source:HGNC Symbol;Acc:HGNC:25718]	79888
ENST00000399410.6	740.409	0.123561	0.123098	1.00376	0.315494	0.999987	ENSG00000103222	ABCC1	ATP binding cassette subfamily C member 1 [Source:HGNC Symbol;Acc:HGNC:51]	4363
ENST00000356341.6	321.676	0.139303	0.173685	0.802046	0.422527	0.999987	ENSG00000149269	PAK1	p21 (RAC1) activated kinase 1 [Source:HGNC Symbol;Acc:HGNC:8590]	5058
ENST00000356860.6	201.071	-0.0711007	0.309052	-0.23006	0.818045	0.999987	ENSG00000153956	CACNA2D1	calcium voltage-gated channel auxiliary subunit alpha2delta 1 [Source:HGNC Symbol;Acc:HGNC:1399]	781
ENST00000256383.7	899.764	0.103815	0.13306	0.780207	0.435269	0.999987	ENSG00000134001	EIF2S1	eukaryotic translation initiation factor 2 subunit alpha [Source:HGNC Symbol;Acc:HGNC:3265]	1965
ENST00000262384.3	252.884	0.0198769	0.349624	0.0568523	0.954663	0.999987	ENSG00000102921	N4BP1	NEDD4 binding protein 1 [Source:HGNC Symbol;Acc:HGNC:29850]	9683
ENST00000264158.11	664.319	-0.0698338	0.249431	-0.279972	0.779499	0.999987	ENSG00000115839	RAB3GAP1	RAB3 GTPase activating protein catalytic subunit 1 [Source:HGNC Symbol;Acc:HGNC:17063]	22930
ENST00000398831.6	306.732	0.11747	0.165419	0.710135	0.47762	0.999987	ENSG00000100023	PPIL2	peptidylprolyl isomerase like 2 [Source:HGNC Symbol;Acc:HGNC:9261]	23759
ENST00000621161.3	229.328	-0.060764	0.310529	-0.195679	0.844861	0.999987	ENSG00000131242	RAB11FIP4	RAB11 family interacting protein 4 [Source:HGNC Symbol;Acc:HGNC:30267]	84440
ENST00000280758.8	108.765	0.15774	0.469477	0.335992	0.736877	0.999987	ENSG00000151136	BTBD11	BTB domain containing 11 [Source:HGNC Symbol;Acc:HGNC:23844]	121551
ENST00000380707.7	871.488	-0.175354	0.158443	-1.10673	0.268411	0.999987	ENSG00000172062	SMN1	survival of motor neuron 1, telomeric [Source:HGNC Symbol;Acc:HGNC:11117]	6606
ENST00000316059.6	629.594	0.0679976	0.210705	0.322715	0.746911	0.999987	ENSG00000186660	ZFP91	ZFP91 zinc finger protein [Source:HGNC Symbol;Acc:HGNC:14983]	80829
ENST00000526683.4	2189.37	-0.090781	0.144614	-0.627748	0.530169	0.999987	ENSG00000179950	PUF60	poly(U) binding splicing factor 60 [Source:HGNC Symbol;Acc:HGNC:17042]	22827
ENST00000300527.7	174.078	0.480647	0.247793	1.93971	0.0524144	0.999987	ENSG00000142173	COL6A2	collagen type VI alpha 2 chain [Source:HGNC Symbol;Acc:HGNC:2212]	1292
ENST00000303210.7	1525.44	-0.101749	0.12166	-0.836336	0.402966	0.999987	ENSG00000172354	GNB2	G protein subunit beta 2 [Source:HGNC Symbol;Acc:HGNC:4398]	2783
ENST00000370982.3	139.685	0.154183	0.24828	0.621004	0.534597	0.999987	ENSG00000172380	GNG12	G protein subunit gamma 12 [Source:HGNC Symbol;Acc:HGNC:19663]	55970
ENST00000401952.5	105.791	-0.25343	0.325321	-0.779013	0.435972	0.999987	ENSG00000080845	DLGAP4	DLG associated protein 4 [Source:HGNC Symbol;Acc:HGNC:24476]	22839
ENST00000344229.6	166.491	0.238496	0.33335	0.715452	0.47433	0.999987	ENSG00000082996	RNF13	ring finger protein 13 [Source:HGNC Symbol;Acc:HGNC:10057]	11342
ENST00000372950.4	787.754	-0.181709	0.210729	-0.862289	0.388529	0.999987	ENSG00000213551	DNAJC9	DnaJ heat shock protein family (Hsp40) member C9 [Source:HGNC Symbol;Acc:HGNC:19123]	23234
ENST00000288439.8	473.956	-0.0329448	0.16599	-0.198474	0.842674	0.999987	ENSG00000157637	SLC38A10	solute carrier family 38 member 10 [Source:HGNC Symbol;Acc:HGNC:28237]	124565
ENST00000299300.9	4464.19	-0.0493992	0.0968028	-0.510308	0.609836	0.999987	ENSG00000166226	CCT2	chaperonin containing TCP1 subunit 2 [Source:HGNC Symbol;Acc:HGNC:1615]	10576
ENST00000575354.5	550.552	-0.0409935	0.210215	-0.195008	0.845387	0.999987	ENSG00000079432	CIC	capicua transcriptional repressor [Source:HGNC Symbol;Acc:HGNC:14214]	23152
ENST00000337537.6	143.908	0.274313	0.32602	0.841398	0.400125	0.999987	ENSG00000154001	PPP2R5E	protein phosphatase 2 regulatory subunit B'epsilon [Source:HGNC Symbol;Acc:HGNC:9313]	5529
ENST00000314191.5	8492.35	0.182983	0.115116	1.58955	0.111936	0.999987	ENSG00000253729	PRKDC	protein kinase, DNA-activated, catalytic polypeptide [Source:HGNC Symbol;Acc:HGNC:9413]	5591
ENST00000322875.7	455.221	0.00848612	0.185802	0.0456729	0.963571	0.999987	ENSG00000117335	CD46	CD46 molecule [Source:HGNC Symbol;Acc:HGNC:6953]	4179
ENST00000366987.5	171.743	-0.0927145	0.243253	-0.381144	0.703096	0.999987	ENSG00000162772	ATF3	activating transcription factor 3 [Source:HGNC Symbol;Acc:HGNC:785]	467
ENST00000484302.3	227.386	-0.064056	0.307615	-0.208235	0.835046	0.999987	ENSG00000108511	HOXB6	homeobox B6 [Source:HGNC Symbol;Acc:HGNC:5117]	3216
ENST00000290299.5	1586.58	0.0206839	0.149048	0.138773	0.889629	0.999987	ENSG00000241837	ATP5O	ATP synthase, H+ transporting, mitochondrial F1 complex, O subunit [Source:HGNC Symbol;Acc:HGNC:850]	539
ENST00000427865.2	383.71	-0.0610183	0.30509	-0.200001	0.84148	0.999987	ENSG00000131446	MGAT1	mannosyl (alpha-1,3-)-glycoprotein beta-1,2-N-acetylglucosaminyltransferase [Source:HGNC Symbol;Acc:HGNC:7044]	4245
ENST00000546191.4	194.939	-0.112954	0.387526	-0.291474	0.770689	0.999987	ENSG00000119408	NEK6	NIMA related kinase 6 [Source:HGNC Symbol;Acc:HGNC:7749]	10783
ENST00000340828.5	650.856	0.128029	0.136408	0.938578	0.347947	0.999987	ENSG00000113328	CCNG1	cyclin G1 [Source:HGNC Symbol;Acc:HGNC:1592]	900
ENST00000559115.4	333.15	0.0291329	0.277537	0.104969	0.9164	0.999987	ENSG00000100897	DCAF11	DDB1 and CUL4 associated factor 11 [Source:HGNC Symbol;Acc:HGNC:20258]	80344
ENST00000398174.6	1340.38	-0.0230716	0.0902243	-0.255714	0.798172	0.999987	ENSG00000101294	HM13	histocompatibility minor 13 [Source:HGNC Symbol;Acc:HGNC:16435]	81502
ENST00000260379.9	7155.37	-0.140546	0.0972142	-1.44573	0.148252	0.999987	ENSG00000137818	RPLP1	ribosomal protein lateral stalk subunit P1 [Source:HGNC Symbol;Acc:HGNC:10372]	6176
ENST00000389562.5	748.371	0.108408	0.126793	0.855007	0.392547	0.999987	ENSG00000183495	EP400	E1A binding protein p400 [Source:HGNC Symbol;Acc:HGNC:11958]	57634
ENST00000333651.9	550.784	-0.0538473	0.265454	-0.20285	0.839253	0.999987	ENSG00000064961	HMG20B	high mobility group 20B [Source:HGNC Symbol;Acc:HGNC:5002]	10362
ENST00000296591.8	139.625	0.121516	0.353166	0.344078	0.730788	0.999987	ENSG00000164176	EDIL3	EGF like repeats and discoidin domains 3 [Source:HGNC Symbol;Acc:HGNC:3173]	10085
ENST00000421745.5	1671.39	0.200623	0.140275	1.43021	0.152655	0.999987	ENSG00000115760	BIRC6	baculoviral IAP repeat containing 6 [Source:HGNC Symbol;Acc:HGNC:13516]	57448
ENST00000250937.6	316.262	0.130974	0.331737	0.394815	0.69298	0.999987	ENSG00000129932	DOHH	deoxyhypusine hydroxylase [Source:HGNC Symbol;Acc:HGNC:28662]	83475
ENST00000430246.5	7059.14	-0.0347415	0.0810905	-0.428429	0.668339	0.999987	ENSG00000092199	HNRNPC	heterogeneous nuclear ribonucleoprotein C (C1/C2) [Source:HGNC Symbol;Acc:HGNC:5035]	3183
ENST00000590247.5	866.608	-0.00435661	0.120224	-0.0362376	0.971093	0.999987	ENSG00000105185	PDCD5	programmed cell death 5 [Source:HGNC Symbol;Acc:HGNC:8764]	9141
ENST00000401707.5	645.782	0.0872205	0.171354	0.509008	0.610746	0.999987	ENSG00000104356	POP1	POP1 homolog, ribonuclease P/MRP subunit [Source:HGNC Symbol;Acc:HGNC:30129]	10940
ENST00000404241.5	2792.84	-0.13504	0.17393	-0.776403	0.437511	0.999987	ENSG00000128272	ATF4	activating transcription factor 4 [Source:HGNC Symbol;Acc:HGNC:786]	468
ENST00000253251.11	746.979	0.0852231	0.122014	0.69847	0.484883	0.999987	ENSG00000130939	UBE4B	ubiquitination factor E4B [Source:HGNC Symbol;Acc:HGNC:12500]	10277
ENST00000367474.1	111.369	0.114324	0.383659	0.297983	0.765716	0.999987	ENSG00000203727	SAMD5	sterile alpha motif domain containing 5 [Source:HGNC Symbol;Acc:HGNC:21180]	389432
ENST00000369642.6	352.935	-0.0645978	0.253703	-0.254619	0.799017	0.999987	ENSG00000155366	RHOC	ras homolog family member C [Source:HGNC Symbol;Acc:HGNC:669]	389
ENST00000264265.3	119.265	-0.311424	0.315928	-0.985743	0.324259	0.999987	ENSG00000079257	LXN	latexin [Source:HGNC Symbol;Acc:HGNC:13347]	56925
ENST00000293406.6	391.355	-0.0743088	0.276319	-0.268924	0.787988	0.999987	ENSG00000161654	LSM12	LSM12 homolog [Source:HGNC Symbol;Acc:HGNC:26407]	124801
ENST00000372172.4	345.518	-0.0512655	0.231094	-0.221838	0.82444	0.999987	ENSG00000126107	HECTD3	HECT domain E3 ubiquitin protein ligase 3 [Source:HGNC Symbol;Acc:HGNC:26117]	79654
ENST00000226796.6	330.321	0.199766	0.225258	0.886832	0.37517	0.999987	ENSG00000109534	GAR1	GAR1 ribonucleoprotein [Source:HGNC Symbol;Acc:HGNC:14264]	54433
ENST00000314485.10	143.538	-0.14658	0.317714	-0.461358	0.644542	0.999987	ENSG00000162729	IGSF8	immunoglobulin superfamily member 8 [Source:HGNC Symbol;Acc:HGNC:17813]	93185
ENST00000523111.5	266.399	0.118579	0.19921	0.595247	0.551678	0.999987	ENSG00000169139	UBE2V2	ubiquitin conjugating enzyme E2 V2 [Source:HGNC Symbol;Acc:HGNC:12495]	7336
ENST00000297258.9	533.513	-0.206268	0.201654	-1.02288	0.306363	0.999987	ENSG00000164687	FABP5	fatty acid binding protein 5 [Source:HGNC Symbol;Acc:HGNC:3560]	2171
ENST00000566423.4	272.848	-0.137422	0.165238	-0.831659	0.405602	0.999987	ENSG00000128989	ARPP19	cAMP regulated phosphoprotein 19 [Source:HGNC Symbol;Acc:HGNC:16967]	10776
ENST00000240333.9	649.904	0.0495431	0.155645	0.318308	0.750251	0.999987	ENSG00000121073	SLC35B1	solute carrier family 35 member B1 [Source:HGNC Symbol;Acc:HGNC:20798]	10237
ENST00000479209.1	199.243	0.167095	0.25847	0.646477	0.517971	0.999987	ENSG00000120742	SERP1	stress associated endoplasmic reticulum protein 1 [Source:HGNC Symbol;Acc:HGNC:10759]	27230
ENST00000301717.7	164.965	-0.244161	0.354031	-0.689659	0.490408	0.999987	ENSG00000162032	SPSB3	splA/ryanodine receptor domain and SOCS box containing 3 [Source:HGNC Symbol;Acc:HGNC:30629]	90864
ENST00000545068.4	373.443	-0.138603	0.170774	-0.811616	0.417012	0.999987	ENSG00000198815	FOXJ3	forkhead box J3 [Source:HGNC Symbol;Acc:HGNC:29178]	22887
ENST00000291439.6	970.346	0.258901	0.123252	2.10059	0.0356768	0.999987	ENSG00000072958	AP1M1	adaptor related protein complex 1 mu 1 subunit [Source:HGNC Symbol;Acc:HGNC:13667]	8907
ENST00000431606.2	178.149	-0.276885	0.323266	-0.856526	0.391707	0.999987	ENSG00000156603	MED19	mediator complex subunit 19 [Source:HGNC Symbol;Acc:HGNC:29600]	219541
ENST00000317635.5	308.923	-0.0528766	0.209981	-0.251816	0.801183	0.999987	ENSG00000178307	TMEM11	transmembrane protein 11 [Source:HGNC Symbol;Acc:HGNC:16823]	8834
ENST00000346213.7	1078.53	-0.14439	0.13021	-1.1089	0.267475	0.999987	ENSG00000108774	RAB5C	RAB5C, member RAS oncogene family [Source:HGNC Symbol;Acc:HGNC:9785]	5878
ENST00000399850.6	257.74	-0.0144051	0.246016	-0.0585536	0.953308	0.999987	ENSG00000048740	CELF2	CUGBP Elav-like family member 2 [Source:HGNC Symbol;Acc:HGNC:2550]	10659
ENST00000232564.6	447.447	0.288014	0.26504	1.08668	0.277178	0.999987	ENSG00000114450	GNB4	G protein subunit beta 4 [Source:HGNC Symbol;Acc:HGNC:20731]	59345
ENST00000256319.6	138.269	-0.173462	0.358427	-0.483954	0.628419	0.999987	ENSG00000133935	C14orf1	chromosome 14 open reading frame 1 [Source:HGNC Symbol;Acc:HGNC:1187]	11161
ENST00000250454.6	280.749	0.0194364	0.46198	0.0420719	0.966441	0.999987	ENSG00000129518	EAPP	E2F associated phosphoprotein [Source:HGNC Symbol;Acc:HGNC:19312]	55837
ENST00000368455.7	464.94	0.132372	0.164268	0.805832	0.42034	0.999987	ENSG00000025156	HSF2	heat shock transcription factor 2 [Source:HGNC Symbol;Acc:HGNC:5225]	3298
ENST00000268802.8	784.348	0.0169021	0.146115	0.115677	0.907909	0.999987	ENSG00000141101	NOB1	NIN1/PSMD8 binding protein 1 homolog [Source:HGNC Symbol;Acc:HGNC:29540]	28987
ENST00000216297.5	3120.7	-0.0668033	0.130885	-0.510395	0.609775	0.999987	ENSG00000092201	SUPT16H	SPT16 homolog, facilitates chromatin remodeling subunit [Source:HGNC Symbol;Acc:HGNC:11465]	11198
ENST00000271715.5	799.656	-0.0341126	0.193247	-0.176524	0.859883	0.999987	ENSG00000143442	POGZ	pogo transposable element derived with ZNF domain [Source:HGNC Symbol;Acc:HGNC:18801]	23126
ENST00000344318.3	137.97	-0.277145	0.224603	-1.23394	0.217227	0.999987	ENSG00000100319	ZMAT5	zinc finger matrin-type 5 [Source:HGNC Symbol;Acc:HGNC:28046]	55954
ENST00000265562.4	247.967	0.0431371	0.361887	0.119201	0.905116	0.999987	ENSG00000076201	PTPN23	protein tyrosine phosphatase, non-receptor type 23 [Source:HGNC Symbol;Acc:HGNC:14406]	25930
ENST00000429644.5	152.172	-0.0725677	0.295645	-0.245456	0.806104	0.999987	ENSG00000114480	GBE1	1,4-alpha-glucan branching enzyme 1 [Source:HGNC Symbol;Acc:HGNC:4180]	2632
ENST00000352861.7	260.673	-0.189048	0.276681	-0.683269	0.494437	0.999987	ENSG00000132432	SEC61G	Sec61 translocon gamma subunit [Source:HGNC Symbol;Acc:HGNC:18277]	23480
ENST00000265896.8	851.059	0.0238536	0.108708	0.219429	0.826316	0.999987	ENSG00000104549	SQLE	squalene epoxidase [Source:HGNC Symbol;Acc:HGNC:11279]	6713
ENST00000373547.7	381.418	0.164196	0.17759	0.924579	0.355185	0.999987	ENSG00000119414	PPP6C	protein phosphatase 6 catalytic subunit [Source:HGNC Symbol;Acc:HGNC:9323]	5537
ENST00000419275.2	352.426	0.0739406	0.308422	0.239739	0.810533	0.999987	ENSG00000236334	PPIAL4G	peptidylprolyl isomerase A like 4G [Source:HGNC Symbol;Acc:HGNC:33996]	644591
ENST00000216361.7	1467.07	0.129179	0.101364	1.27441	0.202519	0.999987	ENSG00000100473	COCH	cochlin [Source:HGNC Symbol;Acc:HGNC:2180]	1690
ENST00000309558.6	440.603	-0.142203	0.242325	-0.586829	0.557318	0.999987	ENSG00000173705	SUSD5	sushi domain containing 5 [Source:HGNC Symbol;Acc:HGNC:29061]	26032
[truncated: 7,375 more rows]

## Sheet: Trl-eff, 36 hr
	baseMean	log2FoldChange	lfcSE	stat	pvalue	padj	ensg	gene	desc	entrez
[truncated: 7,720 more rows]

## Sheet: Ribo-Prof, 72 hr
	baseMean	log2FoldChange	lfcSE	stat	pvalue	padj	ensg	gene	desc	entrez
[truncated: 9,484 more rows]

[truncated: 2 more sheets: RNA-seq, 72 hr, Trl-Eff, 72 hr]
