# Supplementary material for: Double stranded DNA breaks and genome editing trigger loss of ribosomal protein RPS27A
Source: FEBS J. 2022 Jan 10;289(11):3101–14. doi: 10.1111/febs.16321 (PMC9295824; doi:10.1111/febs.16321)
Supplement: Supplementary file 1 — Fig. S1. Genome editing initiates a translational response that precedes changes in transcript abundance. Table S1. Ribosome Profiling and RNA‐seq DESeq2 Analysis (related to Figure 4). Sheet 1: Ribosome Profiling, 36 Hours; Sheet 2: RNA‐seq, 36 Hours; Sheet 3: Translational Efficiency, 36 Hours; Sheet 4: Ribosome Profiling, 72 Hours; Sheet 5: RNA‐seq, 72 Hours; Sheet 6: Translational Efficiency, 72 Hours. Table S2. Target Gene Lists for CDF Plots (related to Figure 4). Sheet 1: Integrated Stress Response (ISR) Genes[20]. Sheet 2: Ribosome Protein Genes. Sheet 3: DSB Repair Genes, union of genes annotated as DSB repair genes from [41] and University of Pittsburgh Cancer Institute's DNA Repair Database. [file FEBS-289-3101-s001.zip › febs16321-sup-0003-TableS2.xlsx]

## Sheet: ISR Targets
Integrated Stress Response (ISR) Targets identified in Sidrauski et al., 2015
FAM50B
CHST2
LNP1
AX747756
ACRC
ATF5
ANKRD23
ATF4
C19orf48
TEX14
SLC35A4
DDIT3
RAB35
AK293147
PTP4A1
ANKRD36C
NPIP
ANKMY1
UCP2
NPIPL1
PNRC2
C7orf31
PPP1R15A
IFRD1
BCL2L11
OBSCN
SLC24A1
NPIPL1
NPIPL1
ZNF22
NAIP
NPIP
DNAH1
KIAA1377
FMO4
CCDC150
NPIP
AK310228
ZSCAN5A
FAM13B
NPIPL1
ZNF79
HOXA6
NPIPL2
SLMO1
ARMCX4
AK310228
LOC100288332
SAT1
FLJ00285
AK097143
AX748249
AGAP4
FLJ00322
GOLGA8A
GOLGA8B
ZNF432
FSBP
CPS1
MATK
EPB41L4B
HCN2
GLRB
KIAA1841
MYO5B
EHBP1L1
MAPK8IP1
SH3RF3
DET1
PTPN21
VANGL2
MMP15
MAP3K10
PAQR5
GAL
RPP25
FLJ44955
DQ576756

## Sheet: Ribo Prots
Ribosome Protein Genes (Uniprot)
Uniprot ID	ensembl_gene_id	Entry.name	Protein.names	Gene.names
P15880	ENSG00000140988	RS2_HUMAN	40S ribosomal protein S2 (40S ribosomal protein S4) (Protein LLRep3) (Small ribosomal subunit protein uS5)	RPS2 RPS4
P23396	ENSG00000149273	RS3_HUMAN	40S ribosomal protein S3 (EC 4.2.99.18) (Small ribosomal subunit protein uS3)	RPS3 OK/SW-cl.26
P61247	ENSG00000145425	RS3A_HUMAN	40S ribosomal protein S3a (Small ribosomal subunit protein eS1) (v-fos transformation effector protein) (Fte-1)	RPS3A FTE1 MFTL
P62701	ENSG00000198034	RS4X_HUMAN	40S ribosomal protein S4, X isoform (SCR10) (Single copy abundant mRNA protein) (Small ribosomal subunit protein eS4)	RPS4X CCG2 RPS4 SCAR
P46782	ENSG00000083845	RS5_HUMAN	40S ribosomal protein S5 (Small ribosomal subunit protein uS7) [Cleaved into: 40S ribosomal protein S5, N-terminally processed]	RPS5
P62753	ENSG00000137154	RS6_HUMAN	40S ribosomal protein S6 (Phosphoprotein NP33) (Small ribosomal subunit protein eS6)	RPS6 OK/SW-cl.2
P62081	ENSG00000171863	RS7_HUMAN	40S ribosomal protein S7 (Small ribosomal subunit protein eS7)	RPS7
P62241	ENSG00000142937	RS8_HUMAN	40S ribosomal protein S8 (Small ribosomal subunit protein eS8)	RPS8 OK/SW-cl.83
P46781	ENSG00000278270	RS9_HUMAN	40S ribosomal protein S9 (Small ribosomal subunit protein uS4)	RPS9
P46783	ENSG00000124614	RS10_HUMAN	40S ribosomal protein S10 (Small ribosomal subunit protein eS10)	RPS10
P62280	ENSG00000142534	RS11_HUMAN	40S ribosomal protein S11 (Small ribosomal subunit protein uS17)	RPS11
P25398	ENSG00000112306	RS12_HUMAN	40S ribosomal protein S12 (Small ribosomal subunit protein eS12)	RPS12
P62277	ENSG00000110700	RS13_HUMAN	40S ribosomal protein S13 (Small ribosomal subunit protein uS15)	RPS13
P62263	ENSG00000164587	RS14_HUMAN	40S ribosomal protein S14 (Small ribosomal subunit protein uS11)	RPS14 PRO2640
P62841	ENSG00000115268	RS15_HUMAN	40S ribosomal protein S15 (RIG protein) (Small ribosomal subunit protein uS19)	RPS15 RIG
P62244	ENSG00000134419	RS15A_HUMAN	40S ribosomal protein S15a (Small ribosomal subunit protein uS8)	RPS15A OK/SW-cl.82
P62249	ENSG00000105193	RS16_HUMAN	40S ribosomal protein S16 (Small ribosomal subunit protein uS9)	RPS16
P08708	ENSG00000278229	RS17_HUMAN	40S ribosomal protein S17 (Small ribosomal subunit protein eS17)	RPS17 RPS17L
P62269	ENSG00000226225	RS18_HUMAN	40S ribosomal protein S18 (Ke-3) (Ke3) (Small ribosomal subunit protein uS13)	RPS18 D6S218E
P39019	ENSG00000105372	RS19_HUMAN	40S ribosomal protein S19 (Small ribosomal subunit protein eS19)	RPS19
P60866	ENSG00000008988	RS20_HUMAN	40S ribosomal protein S20 (Small ribosomal subunit protein uS10)	RPS20
P63220	ENSG00000171858	RS21_HUMAN	40S ribosomal protein S21 (Small ribosomal subunit protein eS21)	RPS21
P62266	ENSG00000186468	RS23_HUMAN	40S ribosomal protein S23 (Small ribosomal subunit protein uS12)	RPS23
P62847	ENSG00000138326	RS24_HUMAN	40S ribosomal protein S24 (Small ribosomal subunit protein eS24)	RPS24
P62851	ENSG00000118181	RS25_HUMAN	40S ribosomal protein S25 (Small ribosomal subunit protein eS25)	RPS25
P62854	ENSG00000197728	RS26_HUMAN	40S ribosomal protein S26 (Small ribosomal subunit protein eS26)	RPS26
P42677	ENSG00000177954	RS27_HUMAN	40S ribosomal protein S27 (Metallopan-stimulin 1) (MPS-1) (Small ribosomal subunit protein eS27)	RPS27 MPS1
P62857	ENSG00000233927	RS28_HUMAN	40S ribosomal protein S28 (Small ribosomal subunit protein eS28)	RPS28
P62273	ENSG00000213741	RS29_HUMAN	40S ribosomal protein S29 (Small ribosomal subunit protein uS14)	RPS29
P62861	ENSG00000149806	RS30_HUMAN	40S ribosomal protein S30 (Small ribosomal subunit protein eS30)	FAU
P08865	ENSG00000168028	RSSA_HUMAN	40S ribosomal protein SA (37 kDa laminin receptor precursor) (37LRP) (37/67 kDa laminin receptor) (LRP/LR) (67 kDa laminin receptor) (67LR) (Colon carcinoma laminin-binding protein) (Laminin receptor 1) (LamR) (Laminin-binding protein precursor p40) (LBP/p40) (Multidrug resistance-associated protein MGr1-Ag) (NEM/1CHD4) (Small ribosomal subunit protein uS2)	RPSA LAMBR LAMR1
P62979	ENSG00000143947	RS27A_HUMAN	Ubiquitin-40S ribosomal protein S27a (Ubiquitin carboxyl extension protein 80) [Cleaved into: Ubiquitin; 40S ribosomal protein S27a (Small ribosomal subunit protein eS31)]	RPS27A UBA80 UBCEP1
P39023	ENSG00000100316	RL3_HUMAN	60S ribosomal protein L3 (HIV-1 TAR RNA-binding protein B) (TARBP-B) (Large ribosomal subunit protein uL3)	RPL3 OK/SW-cl.32
P36578	ENSG00000174444	RL4_HUMAN	60S ribosomal protein L4 (60S ribosomal protein L1) (Large ribosomal subunit protein uL4)	RPL4 RPL1
P46777	ENSG00000122406	RL5_HUMAN	60S ribosomal protein L5 (Large ribosomal subunit protein uL18)	RPL5 MSTP030
Q02878	ENSG00000089009	RL6_HUMAN	60S ribosomal protein L6 (Large ribosomal subunit protein eL6) (Neoplasm-related protein C140) (Tax-responsive enhancer element-binding protein 107) (TaxREB107)	RPL6 TXREB1
P62424	ENSG00000148303	RL7A_HUMAN	60S ribosomal protein L7a (Large ribosomal subunit protein eL8) (PLA-X polypeptide) (Surfeit locus protein 3)	RPL7A SURF-3 SURF3
P18124	ENSG00000147604	RL7_HUMAN	60S ribosomal protein L7 (Large ribosomal subunit protein uL30)	RPL7
P62917	ENSG00000161016	RL8_HUMAN	60S ribosomal protein L8 (Large ribosomal subunit protein uL2)	RPL8
P32969	ENSG00000163682	RL9_HUMAN	60S ribosomal protein L9 (Large ribosomal subunit protein uL6)	RPL9 OK/SW-cl.103; RPL9P7; RPL9P8; RPL9P9
P62906	ENSG00000198755	RL10A_HUMAN	60S ribosomal protein L10a (CSA-19) (Large ribosomal subunit protein uL1) (Neural precursor cell expressed developmentally down-regulated protein 6) (NEDD-6)	RPL10A NEDD6
P27635	ENSG00000147403	RL10_HUMAN	60S ribosomal protein L10 (Laminin receptor homolog) (Large ribosomal subunit protein uL16) (Protein QM) (Tumor suppressor QM)	RPL10 DXS648E QM
P62913	ENSG00000142676	RL11_HUMAN	60S ribosomal protein L11 (CLL-associated antigen KW-12) (Large ribosomal subunit protein uL5)	RPL11
P30050	ENSG00000197958	RL12_HUMAN	60S ribosomal protein L12 (Large ribosomal subunit protein uL11)	RPL12
P40429	ENSG00000142541	RL13A_HUMAN	60S ribosomal protein L13a (23 kDa highly basic protein) (Large ribosomal subunit protein uL13)	RPL13A
P26373	ENSG00000167526	RL13_HUMAN	60S ribosomal protein L13 (Breast basic conserved protein 1) (Large ribosomal subunit protein eL13)	RPL13 BBC1 OK/SW-cl.46
P50914	ENSG00000188846	RL14_HUMAN	60S ribosomal protein L14 (CAG-ISL 7) (Large ribosomal subunit protein eL14)	RPL14
P61313	ENSG00000174748	RL15_HUMAN	60S ribosomal protein L15 (Large ribosomal subunit protein eL15)	RPL15 EC45 TCBAP0781
P18621	ENSG00000265681	RL17_HUMAN	60S ribosomal protein L17 (60S ribosomal protein L23) (Large ribosomal subunit protein uL22) (PD-1)	RPL17
Q07020	ENSG00000063177	RL18_HUMAN	60S ribosomal protein L18 (Large ribosomal subunit protein eL18)	RPL18
Q02543	ENSG00000105640	RL18A_HUMAN	60S ribosomal protein L18a (Large ribosomal subunit protein eL20)	RPL18A
P84098	ENSG00000108298	RL19_HUMAN	60S ribosomal protein L19 (Large ribosomal subunit protein eL19)	RPL19
P46778	ENSG00000122026	RL21_HUMAN	60S ribosomal protein L21 (Large ribosomal subunit protein eL21)	RPL21
P35268	ENSG00000116251	RL22_HUMAN	60S ribosomal protein L22 (EBER-associated protein) (EAP) (Epstein-Barr virus small RNA-associated protein) (Heparin-binding protein HBp15) (Large ribosomal subunit protein eL22)	RPL22
P62750	ENSG00000198242	RL23A_HUMAN	60S ribosomal protein L23a (Large ribosomal subunit protein uL23)	RPL23A
P62829	ENSG00000125691	RL23_HUMAN	60S ribosomal protein L23 (60S ribosomal protein L17) (Large ribosomal subunit protein uL14)	RPL23
P83731	ENSG00000114391	RL24_HUMAN	60S ribosomal protein L24 (60S ribosomal protein L30) (Large ribosomal subunit protein eL24)	RPL24
P61254	ENSG00000161970	RL26_HUMAN	60S ribosomal protein L26 (Large ribosomal subunit protein uL24)	RPL26
P46776	ENSG00000166441	RL27A_HUMAN	60S ribosomal protein L27a (Large ribosomal subunit protein uL15)	RPL27A
P61353	ENSG00000131469	RL27_HUMAN	60S ribosomal protein L27 (Large ribosomal subunit protein eL27)	RPL27
P46779	ENSG00000108107	RL28_HUMAN	60S ribosomal protein L28 (Large ribosomal subunit protein eL28)	RPL28
P47914	ENSG00000162244	RL29_HUMAN	60S ribosomal protein L29 (Cell surface heparin-binding protein HIP) (Large ribosomal subunit protein eL29)	RPL29
P62888	ENSG00000156482	RL30_HUMAN	60S ribosomal protein L30 (Large ribosomal subunit protein eL30)	RPL30
P62899	ENSG00000071082	RL31_HUMAN	60S ribosomal protein L31 (Large ribosomal subunit protein eL31)	RPL31
P62910	ENSG00000144713	RL32_HUMAN	60S ribosomal protein L32 (Large ribosomal subunit protein eL32)	RPL32 PP9932
P49207	ENSG00000109475	RL34_HUMAN	60S ribosomal protein L34 (Large ribosomal subunit protein eL34)	RPL34
P42766	ENSG00000136942	RL35_HUMAN	60S ribosomal protein L35 (Large ribosomal subunit protein uL29)	RPL35
P18077	ENSG00000182899	RL35A_HUMAN	60S ribosomal protein L35a (Cell growth-inhibiting gene 33 protein) (Large ribosomal subunit protein eL33)	RPL35A GIG33
P83881	ENSG00000241343	RL36A_HUMAN	60S ribosomal protein L36a (60S ribosomal protein L44) (Cell growth-inhibiting gene 15 protein) (Cell migration-inducing gene 6 protein) (Large ribosomal subunit protein eL42)	RPL36A RPL44 GIG15 MIG6
Q9Y3U8	ENSG00000130255	RL36_HUMAN	60S ribosomal protein L36 (Large ribosomal subunit protein eL36)	RPL36
P61927	ENSG00000145592	RL37_HUMAN	60S ribosomal protein L37 (G1.16) (Large ribosomal subunit protein eL37)	RPL37
P61513	ENSG00000197756	RL37A_HUMAN	60S ribosomal protein L37a (Large ribosomal subunit protein eL43)	RPL37A
P63173	ENSG00000172809	RL38_HUMAN	60S ribosomal protein L38 (Large ribosomal subunit protein eL38)	RPL38
P62891	ENSG00000198918	RL39_HUMAN	60S ribosomal protein L39 (Large ribosomal subunit protein eL39)	RPL39
P62987	ENSG00000221983	RL40_HUMAN	Ubiquitin-60S ribosomal protein L40 (CEP52) (Ubiquitin A-52 residue ribosomal protein fusion product 1) [Cleaved into: Ubiquitin; 60S ribosomal protein L40 (Large ribosomal subunit protein eL40)]	UBA52 UBCEP2
P62945	ENSG00000229117	RL41_HUMAN	60S ribosomal protein L41 (HG12) (Large ribosomal subunit protein eL41)	RPL41
P05388	ENSG00000089157	RLA0_HUMAN	60S acidic ribosomal protein P0 (60S ribosomal protein L10E) (Large ribosomal subunit protein uL10)	RPLP0
P05386	ENSG00000137818	RLA1_HUMAN	60S acidic ribosomal protein P1 (Large ribosomal subunit protein P1)	RPLP1 RRP1
P05387	ENSG00000177600	RLA2_HUMAN	60S acidic ribosomal protein P2 (Large ribosomal subunit protein P2) (Renal carcinoma antigen NY-REN-44)	RPLP2 D11S2243E RPP2

## Sheet: DSB Repair
DSB Repair Genes [union of genes from (Chae et al., 2016) and the University of Pittsburg Cancer Institute's DNA Repair Database]
ATM
ATR
RPA1
RPA2
RPA3
RPA4
BRCA1
BRCA2
RAD51
PCNA
ERCC1
EXO1
RAD50
CHEK2
FANCI
FANCD2
FANCA
FANCC
FANCL
FANCG
FANCM
FEN1
RAD51C
XRCC6
XRCC5
PRKDC
XRCC4
FANCB
FANCF
CHEK1
MUS81
EME1
POLE
POLD1
MRE11A
RAD52
DMC1
XRCC2
XRCC3
RAD54L
RAD54B
SHFM1
GEN1
DCLRE1C
